# Supplementary material for: Specific arterio-venous transcriptomic and ncRNA-RNA interactions in human umbilical endothelial cells: A meta-analysis
Source: iScience. 2021 May 29;24(6):102675. doi: 10.1016/j.isci.2021.102675 (PMC8243012; doi:10.1016/j.isci.2021.102675)
Supplement: Table S1. Detailed list of DEG in HUVEC respect HUAEC. Descriptive list including all differentially expressed genes with > +/−1.5 FC, shown p-value, FDR, and both adjusted, Related to main Figure 1 [file mmc2.xlsx]

## Sheet: Hoja1
Table S1: Detailed list of DEG in HUVEC respect HUAEC. Descriptive list including all differentially expressed genes with > +/-1.5 FC, shown p-value, FDR, and both adjusted. Related to Results "Figure 1D"
ID	HUAEC Avg (log2)	HUVEC Avg (log2)	Fold Change	P-val	FDR P-val	Gene Symbol	Description
226701_at	11.01	5.45	-47.11	2.3e-20	1.26e-15	GJA5	gap junction protein alpha 5
219743_at	9.51	5.14	-20.68	5.34e-14	3.64e-10	HEY2	hes-related family bHLH transcription factor with YRPW motif 2
222921_s_at	10.41	6.04	-20.66	4.03e-16	4.41e-12	HEY2	hes-related family bHLH transcription factor with YRPW motif 2
1554062_at	8.03	3.92	-17.26	2.05e-11	3.03e-08	XG	Xg blood group
209955_s_at	8.89	4.8	-17.04	1.84e-10	1.82e-07	FAP	fibroblast activation protein alpha
228186_s_at	10.83	6.87	-15.54	9.07e-12	1.6e-08	RSPO3	R-spondin 3
203789_s_at	6.99	3.32	-12.72	2.24e-11	3.22e-08	SEMA3C	sema domain, immunoglobulin domain (Ig), short basic domain, secreted, (semaphorin) 3C
204653_at	8.58	4.93	-12.58	1.49e-09	9.82e-07	TFAP2A	transcription factor AP-2 alpha (activating enhancer binding protein 2 alpha)
232636_at	7.8	4.28	-11.49	1.57e-06	0.0002	SLITRK4	SLIT and NTRK-like family, member 4
226847_at	9.36	5.87	-11.19	2.06e-08	7.17e-06	FST	follistatin
206100_at	6.45	3.15	-9.83	1.52e-09	9.85e-07	CPM	carboxypeptidase M
229485_x_at	10.27	7.08	-9.15	1.08e-13	5.91e-10	SHISA3	shisa family member 3
1556499_s_at	6.4	3.29	-8.65	0.002	0.0203	COL1A1	collagen, type I, alpha 1
229831_at	6.55	3.47	-8.45	2.47e-13	1.22e-09	CNTN3	contactin 3 (plasmacytoma associated)
210095_s_at	9.77	6.72	-8.31	5.28e-07	8.99e-05	IGFBP3	insulin like growth factor binding protein 3
214719_at	8.87	5.84	-8.16	6.11e-17	8.35e-13	SLC46A3	solute carrier family 46, member 3
209909_s_at	8.8	5.84	-7.79	1.86e-07	4.05e-05	TGFB2	transforming growth factor beta 2
214466_at	7.4	4.47	-7.64	8.9e-08	2.25e-05	GJA5	gap junction protein alpha 5
239752_at	6.84	3.97	-7.33	9.01e-18	1.64e-13	CECR2	cat eye syndrome chromosome region, candidate 2
219908_at	5.99	3.27	-6.61	1.83e-07	4e-05	DKK2	dickkopf WNT signaling pathway inhibitor 2
210809_s_at	8.22	5.51	-6.51	2.8e-05	0.0017	POSTN	periostin, osteoblast specific factor
212353_at	10.8	8.12	-6.39	6.31e-06	0.0006	SULF1	sulfatase 1
203824_at	8.7	6.07	-6.19	4.42e-08	1.36e-05	TSPAN8	tetraspanin 8
203780_at	10.38	7.75	-6.15	3.08e-10	2.82e-07	MPZL2	myelin protein zero-like 2
1553808_a_at	5.9	3.31	-6	5.68e-09	2.68e-06	NKX2-3	NK2 homeobox 3
235696_at	6.92	4.37	-5.85	5.98e-09	2.79e-06	LOC105379362	uncharacterized LOC105379362
212143_s_at	8.39	5.85	-5.82	2e-06	0.0003	IGFBP3	insulin like growth factor binding protein 3
228423_at	7.06	4.52	-5.8	1.15e-14	1.05e-10	MAP9	microtubule-associated protein 9
228109_at	8.3	5.76	-5.79	9.44e-13	2.71e-09	RASGRF2	Ras protein-specific guanine nucleotide-releasing factor 2
213106_at	7.01	4.48	-5.79	2.07e-10	1.95e-07	ATP8A1	ATPase, aminophospholipid transporter (APLT), class I, type 8A, member 1
229523_at	7.54	5	-5.78	3.29e-10	2.95e-07	TMEM200C	transmembrane protein 200C
207717_s_at	7.1	4.64	-5.47	9.76e-08	2.41e-05	PKP2	plakophilin 2
203186_s_at	8.22	5.8	-5.35	2.44e-07	4.89e-05	S100A4	S100 calcium binding protein A4
203868_s_at	7.72	5.3	-5.34	1.39e-05	0.001	VCAM1	vascular cell adhesion molecule 1
228121_at	9.61	7.23	-5.22	8.83e-07	0.0001	TGFB2; TGFB2-OT1	transforming growth factor beta 2; TGFB2 overlapping transcript 1
203817_at	8.52	6.14	-5.21	8.84e-13	2.68e-09	GUCY1B3	guanylate cyclase 1, soluble, beta 3
232060_at	8.71	6.35	-5.15	1.29e-11	2.13e-08	ROR1	receptor tyrosine kinase-like orphan receptor 1
228850_s_at	9.65	7.32	-4.99	3.36e-12	7.05e-09	SLIT2	slit guidance ligand 2
209031_at	8.07	5.76	-4.96	1.01e-08	4.21e-06	CADM1	cell adhesion molecule 1
226702_at	7.68	5.37	-4.95	4.64e-05	0.0023	CMPK2	cytidine monophosphate (UMP-CMP) kinase 2, mitochondrial
204529_s_at	10.37	8.09	-4.88	2.22e-08	7.52e-06	TOX	thymocyte selection-associated high mobility group box
219934_s_at	8.02	5.74	-4.88	3.09e-05	0.0018	SULT1E1	sulfotransferase family 1E member 1
206448_at	8.11	5.83	-4.83	9.82e-11	1.09e-07	ZNF365	zinc finger protein 365
235706_at	7.4	5.12	-4.83	5.65e-08	1.65e-05	CPM	carboxypeptidase M
227236_at	6.9	4.62	-4.83	3.77e-07	7.08e-05	TSPAN2	tetraspanin 2
227235_at	6.85	4.59	-4.8	3.79e-06	0.0004	GUCY1A3	guanylate cyclase 1, soluble, alpha 3
209821_at	7.88	5.62	-4.77	7.21e-08	1.94e-05	IL33	interleukin 33
202404_s_at	8.37	6.13	-4.72	0.0009	0.0129	COL1A2	collagen, type I, alpha 2
228885_at	6.8	4.58	-4.69	3.2e-05	0.0018	MAMDC2	MAM domain containing 2
205523_at	5.56	3.33	-4.69	0.0005	0.0094	HAPLN1	hyaluronan and proteoglycan link protein 1
235591_at	7.07	4.86	-4.64	7.53e-06	0.0007	SSTR1	somatostatin receptor 1
222940_at	7.73	5.55	-4.54	2.12e-05	0.0014	SULT1E1	sulfotransferase family 1E member 1
214238_at	9.4	7.22	-4.53	4.89e-09	2.36e-06	GDF7	growth differentiation factor 7
212354_at	11.16	8.98	-4.52	1.37e-05	0.001	SULF1	sulfatase 1
226621_at	9.54	7.38	-4.49	3.93e-10	3.36e-07	OSMR	oncostatin M receptor
230130_at	9.86	7.7	-4.45	1.21e-09	8.51e-07	SLIT2	slit guidance ligand 2
206385_s_at	7.39	5.24	-4.44	2.11e-09	1.24e-06	ANK3	ankyrin 3, node of Ranvier (ankyrin G)
204948_s_at	9.42	7.28	-4.42	7.47e-08	1.99e-05	FST	follistatin
237435_at	7.99	5.87	-4.33	8.95e-09	3.85e-06
234994_at	8.95	6.84	-4.31	0.0005	0.0099	TMEM200A	transmembrane protein 200A
235183_at	6.99	4.89	-4.29	1.23e-08	4.85e-06	FILIP1	filamin A interacting protein 1
221942_s_at	7.87	5.77	-4.27	2.15e-07	4.44e-05	GUCY1A3	guanylate cyclase 1, soluble, alpha 3
213429_at	6.4	4.31	-4.26	4.71e-05	0.0024	BICC1	BicC family RNA binding protein 1
204485_s_at	6.61	4.52	-4.24	2.77e-06	0.0003	TOM1L1	target of myb1 like 1 membrane trafficking protein
219959_at	7.91	5.84	-4.22	0.0015	0.0173	MOCOS	molybdenum cofactor sulfurase
229800_at	7.57	5.49	-4.21	7.33e-07	0.0001	DCLK1	doublecortin-like kinase 1
205269_at	4.95	2.89	-4.19	7.58e-08	2.01e-05	LCP2	lymphocyte cytosolic protein 2
217967_s_at	6.76	4.69	-4.19	3.3e-06	0.0004	FAM129A	family with sequence similarity 129, member A
229530_at	6.67	4.61	-4.16	1.67e-06	0.0002	GUCY1A3	guanylate cyclase 1, soluble, alpha 3
242162_at	7.03	5.01	-4.06	8.91e-10	6.62e-07	DAW1	dynein assembly factor with WDR repeat domains 1
220407_s_at	7.59	5.59	-4.02	7.13e-06	0.0007	TGFB2	transforming growth factor beta 2
223253_at	6.94	4.96	-3.96	2.21e-05	0.0014	EPDR1	ependymin related 1
230204_at	5.95	3.98	-3.91	0.0002	0.0054	HAPLN1	hyaluronan and proteoglycan link protein 1
205547_s_at	10.04	8.07	-3.9	0.0003	0.0077	TAGLN	transgelin
223395_at	10.17	8.22	-3.86	2.16e-09	1.26e-06	ABI3BP	ABI family, member 3 (NESH) binding protein
226103_at	8.72	6.77	-3.85	2.14e-05	0.0014	NEXN	nexilin (F actin binding protein)
226899_at	7.91	5.97	-3.84	0.002	0.0206	UNC5B	unc-5 netrin receptor B
228692_at	9.14	7.2	-3.83	1.83e-07	4e-05	PREX2	phosphatidylinositol-3,4,5-trisphosphate-dependent Rac exchange factor 2
212344_at	9.82	7.89	-3.83	4.44e-05	0.0023	SULF1	sulfatase 1
228523_at	6.28	4.35	-3.82	1.71e-09	1.06e-06	NANOS1	nanos homolog 1 (Drosophila)
241765_at	5.06	3.13	-3.81	1.58e-08	5.86e-06	CPM	carboxypeptidase M
220116_at	6.96	5.03	-3.81	4.09e-07	7.47e-05	KCNN2	potassium channel, calcium activated intermediate/small conductance subfamily N alpha, member 2
225597_at	8.06	6.13	-3.8	2.45e-09	1.38e-06	SLC45A4	solute carrier family 45, member 4
213416_at	7.28	5.38	-3.74	9.86e-07	0.0002	ITGA4	integrin alpha 4
238673_at	7.83	5.93	-3.73	4.98e-13	1.94e-09	SAMD12	sterile alpha motif domain containing 12
213782_s_at	6.08	4.2	-3.7	7.28e-09	3.23e-06	MYOZ2	myozenin 2
228128_x_at	7.09	5.21	-3.7	0.0001	0.0041	PAPPA	pregnancy-associated plasma protein A, pappalysin 1
224818_at	9.35	7.48	-3.65	2.07e-10	1.95e-07	SORT1	sortilin 1
221973_at	8.42	6.55	-3.65	1.25e-08	4.86e-06	LOC100506076; LOC100506123	uncharacterized LOC100506076; uncharacterized LOC100506123
1552309_a_at	9.15	7.28	-3.65	2.17e-05	0.0014	NEXN	nexilin (F actin binding protein)
227140_at	11.78	9.92	-3.63	6.04e-09	2.8e-06	INHBA	inhibin beta A
211341_at	6.61	4.75	-3.63	1.53e-08	5.71e-06	POU4F1	POU class 4 homeobox 1
209016_s_at	10.64	8.78	-3.63	0.0001	0.0041	KRT7	keratin 7, type II
206940_s_at	7.28	5.42	-3.62	1.45e-09	9.82e-07	POU4F1	POU class 4 homeobox 1
212543_at	9.11	7.25	-3.61	3.3e-06	0.0004	AIM1	absent in melanoma 1
226237_at	12	10.15	-3.61	1.9e-05	0.0013	COL8A1	collagen, type VIII, alpha 1
206775_at	8.63	6.79	-3.58	1.79e-08	6.43e-06	CUBN	cubilin (intrinsic factor-cobalamin receptor)
214587_at	7.55	5.71	-3.58	7.35e-05	0.0031	COL8A1	collagen, type VIII, alpha 1
205729_at	6.99	5.16	-3.56	2.15e-08	7.35e-06	OSMR	oncostatin M receptor
226498_at	10.48	8.65	-3.55	1.41e-06	0.0002	FLT1	fms-related tyrosine kinase 1
203779_s_at	7.44	5.63	-3.52	1.24e-07	2.93e-05	MPZL2	myelin protein zero-like 2
213169_at	6.75	4.94	-3.5	1.8e-05	0.0013	SEMA5A	sema domain, seven thrombospondin repeats (type 1 and type 1-like), transmembrane domain (TM) and short cytoplasmic domain, (semaphorin) 5A
205206_at	7.41	5.61	-3.5	0.0012	0.0158	ANOS1	anosmin 1
209897_s_at	10.14	8.34	-3.48	2.44e-09	1.38e-06	SLIT2	slit guidance ligand 2
227399_at	7.8	6.01	-3.47	2.7e-06	0.0003	VGLL3	vestigial-like family member 3
236277_at	5.29	3.51	-3.44	1.76e-09	1.07e-06	LOC104968398	adriamycin resistance-associated
230680_at	5.21	3.43	-3.43	3.46e-06	0.0004	SLITRK4	SLIT and NTRK-like family, member 4
229313_at	6.05	4.3	-3.37	1.74e-11	2.64e-08	ANO5	anoctamin 5
235019_at	5.96	4.21	-3.36	5.52e-07	9.28e-05	CPM	carboxypeptidase M
206201_s_at	6.86	5.11	-3.36	0.0079	0.0475	MEOX2	mesenchyme homeobox 2
235944_at	8.35	6.61	-3.34	1.93e-06	0.0003	HMCN1	hemicentin 1
204749_at	6.37	4.63	-3.33	5.71e-05	0.0027	NAP1L3	nucleosome assembly protein 1-like 3
1552477_a_at	8.32	6.59	-3.32	2.37e-08	7.88e-06	IRF6	interferon regulatory factor 6
206029_at	9.69	7.98	-3.27	0.0022	0.0218	ANKRD1	ankyrin repeat domain 1 (cardiac muscle)
225275_at	11.89	10.18	-3.26	1.72e-07	3.83e-05	EDIL3	EGF-like repeats and discoidin I-like domains 3
224099_at	5.97	4.27	-3.25	1.45e-08	5.54e-06	KCNH7	potassium channel, voltage gated eag related subfamily H, member 7
207148_x_at	5.85	4.15	-3.25	3.99e-08	1.25e-05	MYOZ2	myozenin 2
226736_at	9.72	8.04	-3.21	6.03e-05	0.0028	CHURC1	churchill domain containing 1
203108_at	9.63	7.96	-3.18	1.38e-11	2.15e-08	GPRC5A	G protein-coupled receptor, class C, group 5, member A
227812_at	6.04	4.39	-3.15	6.77e-07	0.0001	TNFRSF19	tumor necrosis factor receptor superfamily, member 19
224694_at	9.39	7.73	-3.15	1.58e-06	0.0002	ANTXR1	anthrax toxin receptor 1
211981_at	11.83	10.17	-3.15	4.78e-05	0.0024	COL4A1	collagen, type IV, alpha 1
203632_s_at	9.26	7.6	-3.14	1.71e-09	1.06e-06	GPRC5B	G protein-coupled receptor, class C, group 5, member B
202411_at	11.3	9.66	-3.13	2.76e-06	0.0003	IFI27	interferon, alpha-inducible protein 27
1556328_at	7.75	6.11	-3.13	4.91e-06	0.0005	PCDH10	protocadherin 10
209227_at	6.8	5.16	-3.12	7.92e-08	2.07e-05	TUSC3	tumor suppressor candidate 3
1556329_a_at	8.88	7.24	-3.12	2.68e-05	0.0016	PCDH10	protocadherin 10
204422_s_at	7.6	5.96	-3.11	2.95e-05	0.0017	FGF2	fibroblast growth factor 2 (basic)
225728_at	9.86	8.23	-3.1	1.7e-09	1.06e-06	SORBS2	sorbin and SH3 domain containing 2
215388_s_at	9.41	7.78	-3.09	1.26e-05	0.001	CFH; CFHR1	complement factor H; complement factor H-related 1
204304_s_at	5.04	3.42	-3.07	5.86e-05	0.0027	PROM1	prominin 1
244503_at	6.01	4.39	-3.06	0.0004	0.0085
209493_at	6.69	5.08	-3.05	4.08e-09	2.08e-06	PDZD2	PDZ domain containing 2
200953_s_at	9.39	7.79	-3.04	0.0001	0.0042	CCND2	cyclin D2
203895_at	6.75	5.16	-3.02	2.19e-05	0.0014	PLCB4	phospholipase C, beta 4
213094_at	11.46	9.86	-3.01	7.09e-09	3.2e-06	ADGRG6	adhesion G protein-coupled receptor G6
226374_at	9.23	7.64	-3.01	4.35e-06	0.0005	CXADR	coxsackie virus and adenovirus receptor
212944_at	9.36	7.78	-2.99	6.18e-07	0.0001	SLC5A3	solute carrier family 5 (sodium/myo-inositol cotransporter), member 3
213578_at	4.76	3.18	-2.99	4.32e-06	0.0005	BMPR1A	bone morphogenetic protein receptor type IA
209074_s_at	8.32	6.74	-2.99	9.87e-06	0.0008	FAM107A	family with sequence similarity 107, member A
210980_s_at	8.48	6.91	-2.96	7.9e-09	3.48e-06	ASAH1	N-acylsphingosine amidohydrolase (acid ceramidase) 1
228531_at	8.04	6.48	-2.96	2.86e-05	0.0017	SAMD9	sterile alpha motif domain containing 9
208131_s_at	7.96	6.4	-2.96	0.0002	0.0065	PTGIS	prostaglandin I2 (prostacyclin) synthase
202975_s_at	10	8.44	-2.94	4.12e-09	2.08e-06	RHOBTB3	Rho-related BTB domain containing 3
225511_at	7.36	5.8	-2.94	1.72e-08	6.29e-06	GPRC5B	G protein-coupled receptor, class C, group 5, member B
226312_at	10.76	9.2	-2.94	6.01e-08	1.72e-05	RICTOR	RPTOR independent companion of MTOR, complex 2
229963_at	8.1	6.55	-2.94	0.0084	0.0494	BEX5	brain expressed X-linked 5
243367_at	7.01	5.46	-2.92	1e-09	7.19e-07
207345_at	6.43	4.88	-2.92	1.21e-05	0.001	FST	follistatin
214022_s_at	9.36	7.81	-2.92	0.0001	0.0049	IFITM1	interferon induced transmembrane protein 1
1554960_at	6.7	5.16	-2.92	0.0002	0.0055	CCDC190	coiled-coil domain containing 190
225136_at	8.4	6.86	-2.91	1.86e-06	0.0002	PLEKHA2	pleckstrin homology domain containing, family A (phosphoinositide binding specific) member 2
210511_s_at	10.13	8.59	-2.9	1.36e-07	3.14e-05	INHBA	inhibin beta A
203917_at	9.71	8.17	-2.9	1.94e-06	0.0003	CXADR	coxsackie virus and adenovirus receptor
218967_s_at	6.53	5	-2.88	9.1e-08	2.29e-05	PTER	phosphotriesterase related
219209_at	6.88	5.37	-2.86	4.06e-06	0.0004	IFIH1	interferon induced, with helicase C domain 1
228400_at	6.61	5.09	-2.86	1.19e-05	0.0009	SHROOM3	shroom family member 3
235801_at	6.08	4.57	-2.85	9.98e-09	4.2e-06	TUSC3	tumor suppressor candidate 3
205992_s_at	7.81	6.3	-2.85	1.81e-07	3.98e-05	IL15	interleukin 15
242100_at	8.46	6.95	-2.84	2.59e-09	1.43e-06	CHSY3	chondroitin sulfate synthase 3
243366_s_at	6.65	5.15	-2.84	4.45e-06	0.0005	ITGA4	integrin alpha 4
220122_at	10.44	8.93	-2.83	0.0008	0.0127	MCTP1	multiple C2 domains, transmembrane 1
205805_s_at	8.2	6.7	-2.82	1.96e-09	1.17e-06	ROR1	receptor tyrosine kinase-like orphan receptor 1
225598_at	7	5.5	-2.82	6.13e-07	0.0001	SLC45A4	solute carrier family 45, member 4
242277_at	9.52	8.02	-2.82	2.77e-05	0.0017
212190_at	10.82	9.32	-2.82	0.0003	0.0075	SERPINE2	serpin peptidase inhibitor, clade E (nexin, plasminogen activator inhibitor type 1), member 2
236313_at	7.3	5.8	-2.82	0.0044	0.033	CDKN2B	cyclin-dependent kinase inhibitor 2B (p15, inhibits CDK4)
225202_at	11.12	9.63	-2.81	1.72e-10	1.74e-07	RHOBTB3	Rho-related BTB domain containing 3
213800_at	8.49	6.99	-2.81	2.95e-06	0.0003	CFH	complement factor H
223611_s_at	6.86	5.37	-2.81	4.26e-06	0.0005	LNX1	ligand of numb-protein X 1, E3 ubiquitin protein ligase
213702_x_at	10.23	8.75	-2.8	1.08e-08	4.39e-06	ASAH1	N-acylsphingosine amidohydrolase (acid ceramidase) 1
238013_at	5.1	3.62	-2.79	3.97e-05	0.0021	PLEKHA2	pleckstrin homology domain containing, family A (phosphoinositide binding specific) member 2
231945_at	7.25	5.78	-2.77	1.06e-07	2.58e-05	FILIP1	filamin A interacting protein 1
220940_at	8.5	7.03	-2.77	1.64e-07	3.72e-05	ANKRD36B	ankyrin repeat domain 36B
213689_x_at	6.35	4.88	-2.77	5.51e-06	0.0005	FAM69A	family with sequence similarity 69, member A
205433_at	8.17	6.7	-2.77	2.62e-05	0.0016	BCHE	butyrylcholinesterase
212063_at	11.39	9.92	-2.77	3.74e-05	0.002	CD44	CD44 molecule (Indian blood group)
241473_at	5.96	4.49	-2.77	0.0003	0.0078
232113_at	9.17	7.7	-2.77	0.0013	0.0162
230518_at	8.21	6.74	-2.76	2.4e-06	0.0003	MPZL2	myelin protein zero-like 2
211555_s_at	6.16	4.7	-2.76	1.29e-05	0.001	GUCY1B3	guanylate cyclase 1, soluble, beta 3
202660_at	9.48	8.02	-2.74	4.82e-07	8.51e-05	ITPR2	inositol 1,4,5-trisphosphate receptor, type 2
216044_x_at	6.55	5.09	-2.74	1.06e-06	0.0002	FAM69A	family with sequence similarity 69, member A
226558_at	6.63	5.17	-2.74	2.36e-05	0.0015	LOC105379273; LOC389834; MAFIP; TEKT4P2	uncharacterized LOC105379273; ankyrin repeat domain 57 pseudogene; MAFF interacting protein (pseudogene); tektin 4 pseudogene 2
227623_at	10.02	8.57	-2.73	1.62e-06	0.0002	CACNA2D1	calcium channel, voltage-dependent, alpha 2/delta subunit 1
220327_at	5.04	3.6	-2.73	2.94e-05	0.0017	VGLL3	vestigial-like family member 3
217853_at	10.07	8.63	-2.72	1.73e-09	1.06e-06	TNS3	tensin 3
207601_at	10.18	8.74	-2.72	2.37e-07	4.78e-05	SULT1B1	sulfotransferase family 1B member 1
231817_at	9.27	7.83	-2.71	3.64e-08	1.16e-05	USP53	ubiquitin specific peptidase 53
230083_at	9.19	7.76	-2.7	1.85e-09	1.11e-06	USP53	ubiquitin specific peptidase 53
203642_s_at	8.94	7.51	-2.69	1.1e-07	2.65e-05	COBLL1	cordon-bleu WH2 repeat protein like 1
235318_at	7.46	6.04	-2.69	4.59e-05	0.0023	FBN1	fibrillin 1
205885_s_at	5.33	3.9	-2.69	5.38e-05	0.0026	ITGA4	integrin alpha 4
225344_at	11.37	9.95	-2.68	1.2e-07	2.86e-05	NCOA7	nuclear receptor coactivator 7
213164_at	9.57	8.14	-2.68	4.99e-07	8.65e-05	SLC5A3	solute carrier family 5 (sodium/myo-inositol cotransporter), member 3
1552487_a_at	8.16	6.74	-2.68	8.93e-06	0.0008	BNC1	basonuclin 1
223723_at	6.15	4.74	-2.67	1.86e-08	6.6e-06	MFI2	antigen p97 (melanoma associated) identified by monoclonal antibodies 133.2 and 96.5
209032_s_at	6.08	4.67	-2.66	3.45e-09	1.8e-06	CADM1	cell adhesion molecule 1
212444_at	8.57	7.16	-2.65	3.2e-09	1.7e-06	GPRC5A	G protein-coupled receptor, class C, group 5, member A
205399_at	6.88	5.48	-2.64	1.53e-05	0.0011	DCLK1	doublecortin-like kinase 1
1554966_a_at	9.25	7.85	-2.64	2.35e-05	0.0015	FILIP1L	filamin A interacting protein 1-like
235629_at	7.85	6.45	-2.64	7.43e-05	0.0032
227088_at	6.58	5.18	-2.64	8.17e-05	0.0034	PDE5A	phosphodiesterase 5A, cGMP-specific
225283_at	7.08	5.67	-2.64	0.0002	0.0059	ARRDC4	arrestin domain containing 4
211980_at	13.08	11.68	-2.63	6.45e-09	2.96e-06	COL4A1	collagen, type IV, alpha 1
202976_s_at	9.95	8.56	-2.62	7.52e-10	5.71e-07	RHOBTB3	Rho-related BTB domain containing 3
202597_at	9.46	8.07	-2.62	7.17e-09	3.21e-06	IRF6	interferon regulatory factor 6
224941_at	6.58	5.19	-2.62	0.0003	0.0069	PAPPA	pregnancy-associated plasma protein A, pappalysin 1
230333_at	9.97	8.58	-2.61	0.0002	0.0053
230895_at	4.36	2.98	-2.61	0.0004	0.008	HAPLN1	hyaluronan and proteoglycan link protein 1
229435_at	6.78	5.41	-2.59	1.01e-07	2.48e-05	GLIS3	GLIS family zinc finger 3
224851_at	8.95	7.58	-2.59	4.51e-07	8.08e-05	CDK6	cyclin-dependent kinase 6
206805_at	7.11	5.74	-2.58	3.72e-07	7.01e-05	SEMA3A	sema domain, immunoglobulin domain (Ig), short basic domain, secreted, (semaphorin) 3A
209569_x_at	6.54	5.17	-2.58	1.3e-05	0.001	NSG1	neuron specific gene family member 1
211966_at	10.6	9.23	-2.58	0.0005	0.0096	COL4A2	collagen, type IV, alpha 2
1555419_a_at	8.2	6.84	-2.56	5.65e-08	1.65e-05	ASAH1	N-acylsphingosine amidohydrolase (acid ceramidase) 1
219229_at	6.59	5.24	-2.56	6.86e-08	1.9e-05	SLCO3A1	solute carrier organic anion transporter family, member 3A1
222162_s_at	9.34	7.98	-2.56	4.12e-07	7.5e-05	ADAMTS1	ADAM metallopeptidase with thrombospondin type 1 motif 1
1555778_a_at	5.61	4.25	-2.56	0.0003	0.0067	POSTN	periostin, osteoblast specific factor
207616_s_at	10.94	9.59	-2.55	4.33e-12	8.75e-09	TANK	TRAF family member-associated NFKB activator
212297_at	10.37	9.02	-2.55	4.68e-07	8.3e-05	ATP13A3	ATPase type 13A3
205280_at	7.17	5.83	-2.54	4.32e-09	2.17e-06	GLRB	glycine receptor beta
205923_at	7.08	5.74	-2.54	1.32e-07	3.08e-05	RELN	reelin
228697_at	7.82	6.48	-2.54	0.0004	0.0082	HINT3	histidine triad nucleotide binding protein 3
202350_s_at	7.1	5.75	-2.54	0.0026	0.024	MATN2	matrilin 2
201952_at	11.75	10.41	-2.53	6.76e-08	1.88e-05	ALCAM	activated leukocyte cell adhesion molecule
201951_at	10.1	8.76	-2.53	6.96e-07	0.0001	ALCAM	activated leukocyte cell adhesion molecule
203896_s_at	5.95	4.61	-2.53	4.87e-05	0.0024	PLCB4	phospholipase C, beta 4
226145_s_at	7.84	6.5	-2.53	0.0056	0.0382	FRAS1	Fraser extracellular matrix complex subunit 1
230493_at	8.25	6.91	-2.52	0.0036	0.0295	SHISA2	shisa family member 2
227747_at	7.86	6.53	-2.51	3.64e-10	3.21e-07	MPZL3	myelin protein zero-like 3
231807_at	6.9	5.57	-2.51	3.79e-07	7.09e-05	KIAA1217	KIAA1217
239155_at	5.73	4.4	-2.51	6.3e-07	0.0001	CXADR	coxsackie virus and adenovirus receptor
227273_at	5.47	4.14	-2.51	5.14e-06	0.0005	BMPR1A	bone morphogenetic protein receptor type IA
224940_s_at	6.82	5.49	-2.51	0.0006	0.0106	PAPPA	pregnancy-associated plasma protein A, pappalysin 1
235740_at	9.95	8.62	-2.51	0.005	0.0356	MCTP1	multiple C2 domains, transmembrane 1
212268_at	9.19	7.87	-2.5	1.61e-09	1.03e-06	SERPINB1	serpin peptidase inhibitor, clade B (ovalbumin), member 1
226497_s_at	9.83	8.5	-2.5	3.32e-09	1.74e-06	FLT1	fms-related tyrosine kinase 1
213703_at	7.7	6.38	-2.5	1.92e-07	4.13e-05	LINC00342	long intergenic non-protein coding RNA 342
226136_at	9.54	8.23	-2.5	0.0004	0.0086	GLIPR1	GLI pathogenesis-related 1
228933_at	5.41	4.09	-2.5	0.0005	0.0094	NHS	Nance-Horan syndrome (congenital cataracts and dental anomalies)
203607_at	9.62	8.31	-2.49	6.75e-13	2.17e-09	INPP5F	inositol polyphosphate-5-phosphatase F
220145_at	4.56	3.25	-2.49	6.75e-10	5.34e-07	MAP9	microtubule-associated protein 9
224458_at	7.37	6.05	-2.49	7.35e-05	0.0031	TMEM246	transmembrane protein 246
226142_at	9.72	8.4	-2.49	7.42e-05	0.0032	GLIPR1	GLI pathogenesis-related 1
217523_at	5.45	4.14	-2.48	6.57e-11	8.16e-08	CD44	CD44 molecule (Indian blood group)
203504_s_at	7.17	5.86	-2.48	3.7e-06	0.0004	ABCA1	ATP binding cassette subfamily A member 1
205190_at	6.53	5.23	-2.48	3.14e-05	0.0018	PLS1	plastin 1
223503_at	6.64	5.34	-2.48	0.0025	0.0237	TMEM163	transmembrane protein 163
203184_at	11.26	9.96	-2.47	2.21e-05	0.0014	FBN2	fibrillin 2
1559394_a_at	5.6	4.29	-2.47	3.02e-05	0.0017
204489_s_at	10.21	8.91	-2.46	0.0016	0.0181	CD44	CD44 molecule (Indian blood group)
210916_s_at	8.97	7.67	-2.46	0.0024	0.0231	CD44	CD44 molecule (Indian blood group)
209948_at	6.75	5.45	-2.45	4.25e-07	7.66e-05	KCNMB1	potassium channel subfamily M regulatory beta subunit 1
205884_at	4.98	3.69	-2.45	2.11e-05	0.0014	ITGA4	integrin alpha 4
201641_at	9.93	8.63	-2.45	3.05e-05	0.0018	BST2	bone marrow stromal cell antigen 2
218545_at	7.67	6.38	-2.44	1.03e-05	0.0009	CCDC91	coiled-coil domain containing 91
237384_x_at	4.44	3.16	-2.44	1.22e-05	0.001	KCTD16	potassium channel tetramerization domain containing 16
1556128_a_at	7.61	6.32	-2.44	2.02e-05	0.0014	RASGRF2	Ras protein-specific guanine nucleotide-releasing factor 2
201579_at	8.65	7.37	-2.43	3.13e-05	0.0018	FAT1	FAT atypical cadherin 1
230265_at	8.47	7.19	-2.43	0.0003	0.0074
207039_at	6.15	4.87	-2.43	0.0013	0.0165	CDKN2A	cyclin-dependent kinase inhibitor 2A
205270_s_at	5.58	4.3	-2.42	2.3e-06	0.0003	LCP2	lymphocyte cytosolic protein 2
212807_s_at	7.23	5.96	-2.42	5.5e-05	0.0026	SORT1	sortilin 1
209228_x_at	9.9	8.62	-2.42	0.0012	0.0155	TUSC3	tumor suppressor candidate 3
233562_at	7.22	5.95	-2.41	7.72e-05	0.0032	LINC00839	long intergenic non-protein coding RNA 839
222853_at	6.48	5.22	-2.41	0.0004	0.0091	FLRT3	fibronectin leucine rich transmembrane protein 3
218736_s_at	11.4	10.13	-2.41	0.0005	0.0096	PALMD	palmdelphin
233364_s_at	7.77	6.5	-2.41	0.0012	0.0157
242496_at	8.08	6.81	-2.41	0.0024	0.0232	ART4	ADP-ribosyltransferase 4 (Dombrock blood group)
231849_at	7.85	6.59	-2.4	1.67e-05	0.0012	KRT80	keratin 80, type II
209570_s_at	7.18	5.91	-2.4	3.21e-05	0.0018	NSG1	neuron specific gene family member 1
203881_s_at	7.71	6.44	-2.4	0.0003	0.0067	DMD	dystrophin
1555724_s_at	9.17	7.91	-2.4	0.0077	0.0468	TAGLN	transgelin
212572_at	10.23	8.97	-2.39	5.92e-05	0.0028	STK38L	serine/threonine kinase 38 like
220092_s_at	6.66	5.4	-2.39	0.002	0.0206	ANTXR1	anthrax toxin receptor 1
204530_s_at	6.17	4.91	-2.38	1.49e-07	3.41e-05	TOX	thymocyte selection-associated high mobility group box
202662_s_at	9.05	7.8	-2.38	1.64e-06	0.0002	ITPR2	inositol 1,4,5-trisphosphate receptor, type 2
225760_at	8.02	6.77	-2.38	1.1e-05	0.0009	MYSM1	Myb-like, SWIRM and MPN domains 1
238592_at	4.87	3.62	-2.37	5.12e-07	8.85e-05
211478_s_at	5.78	4.54	-2.37	2.66e-05	0.0016	DPP4	dipeptidyl-peptidase 4
205934_at	7.76	6.51	-2.37	3.91e-05	0.0021	PLCL1	phospholipase C-like 1
218781_at	10.28	9.03	-2.37	3.95e-05	0.0021	SMC6	structural maintenance of chromosomes 6
212530_at	11.28	10.04	-2.36	1.98e-05	0.0013	NEK7	NIMA-related kinase 7
1556325_at	5.61	4.38	-2.36	2.24e-05	0.0014	FILIP1	filamin A interacting protein 1
204337_at	11.73	10.49	-2.36	0.0002	0.0052	RGS4	regulator of G-protein signaling 4
209835_x_at	9.63	8.39	-2.36	0.0037	0.03	CD44	CD44 molecule (Indian blood group)
228507_at	10.05	8.82	-2.35	9.89e-06	0.0008	PDE3A	phosphodiesterase 3A, cGMP-inhibited
204135_at	9.67	8.43	-2.35	1.66e-05	0.0012	FILIP1L	filamin A interacting protein 1-like
230413_s_at	8.9	7.67	-2.35	1.66e-05	0.0012
213423_x_at	10.23	8.99	-2.35	0.0001	0.0041	TUSC3	tumor suppressor candidate 3
209780_at	9.55	8.32	-2.35	0.0002	0.0053	PHTF2	putative homeodomain transcription factor 2
204235_s_at	9.61	8.39	-2.34	3.15e-08	1.03e-05	GULP1	GULP, engulfment adaptor PTB domain containing 1
222033_s_at	9.9	8.67	-2.34	1.43e-06	0.0002	FLT1	fms-related tyrosine kinase 1
203717_at	6.71	5.48	-2.34	6.45e-06	0.0006	DPP4	dipeptidyl-peptidase 4
228608_at	7.19	5.96	-2.34	6.33e-06	0.0006	NALCN	sodium leak channel, non selective
209621_s_at	8.36	7.13	-2.34	2.57e-05	0.0016	PDLIM3	PDZ and LIM domain 3
229450_at	7.11	5.88	-2.34	0.0003	0.0077	IFIT3	interferon-induced protein with tetratricopeptide repeats 3
1555253_at	4.35	3.12	-2.34	0.0013	0.0163	COL25A1	collagen, type XXV, alpha 1
212014_x_at	9.45	8.23	-2.34	0.0019	0.02	CD44	CD44 molecule (Indian blood group)
1561418_at	5.39	4.17	-2.33	4.59e-06	0.0005
204339_s_at	9.65	8.43	-2.33	0.0003	0.0076	RGS4	regulator of G-protein signaling 4
232297_at	8.53	7.31	-2.33	0.0007	0.0112	KLHL5	kelch-like family member 5
227988_s_at	8.05	6.83	-2.33	0.0011	0.0149	VPS13A	vacuolar protein sorting 13 homolog A (S. cerevisiae)
202668_at	11.77	10.56	-2.32	3.6e-11	4.57e-08	EFNB2	ephrin-B2
204237_at	9.76	8.54	-2.32	9.99e-09	4.2e-06	GULP1	GULP, engulfment adaptor PTB domain containing 1
223279_s_at	10.6	9.39	-2.32	3.94e-06	0.0004	UACA	uveal autoantigen with coiled-coil domains and ankyrin repeats
202270_at	9.42	8.21	-2.32	4.34e-06	0.0005	GBP1	guanylate binding protein 1, interferon-inducible
204194_at	8.37	7.16	-2.32	3.72e-05	0.002	BACH1	BTB and CNC homology 1, basic leucine zipper transcription factor 1
204160_s_at	8.03	6.82	-2.32	0.0001	0.0039	ENPP4	ectonucleotide pyrophosphatase/phosphodiesterase 4 (putative)
222453_at	9.52	8.31	-2.32	0.0001	0.0044	CYBRD1	cytochrome b reductase 1
223434_at	9.18	7.97	-2.32	0.0041	0.0316	GBP3	guanylate binding protein 3
228640_at	7.35	6.13	-2.32	0.0043	0.0325	PCDH7	protocadherin 7
203765_at	7.64	6.43	-2.31	8.97e-10	6.62e-07	GCA	grancalcin, EF-hand calcium binding protein
229221_at	6.54	5.33	-2.31	3.65e-07	6.9e-05	CD44	CD44 molecule (Indian blood group)
1559221_at	9.17	7.96	-2.31	5.22e-05	0.0025	LINC01013	long intergenic non-protein coding RNA 1013
203593_at	9.67	8.47	-2.3	1.38e-05	0.001	CD2AP	CD2-associated protein
213519_s_at	6.48	5.28	-2.3	1.29e-05	0.001	LAMA2	laminin, alpha 2
232098_at	7.37	6.17	-2.3	0.0004	0.0084	DST	dystonin
1555938_x_at	7.62	6.43	-2.29	9.42e-06	0.0008	VIM	vimentin
202766_s_at	11.01	9.82	-2.29	4.25e-05	0.0022	FBN1	fibrillin 1
204832_s_at	4.75	3.55	-2.29	4.82e-05	0.0024	BMPR1A	bone morphogenetic protein receptor type IA
212614_at	8.76	7.57	-2.29	0.0002	0.0053	ARID5B	AT rich interactive domain 5B (MRF1-like)
218451_at	6.9	5.7	-2.29	0.006	0.0398	CDCP1	CUB domain containing protein 1
209369_at	10.78	9.58	-2.28	1.29e-05	0.001	ANXA3	annexin A3
217317_s_at	10.06	8.87	-2.28	8.11e-05	0.0033	HERC2P2; HERC2P9; LOC105369242	hect domain and RLD 2 pseudogene 2; hect domain and RLD 2 pseudogene 9; E3 ubiquitin-protein ligase HERC2-like
233073_at	6.73	5.54	-2.28	0.0005	0.0093
229479_at	5.75	4.57	-2.27	1.3e-07	3.06e-05	LINC01614	long intergenic non-protein coding RNA 1614
204069_at	8.2	7.02	-2.27	2.8e-07	5.54e-05	MEIS1	Meis homeobox 1
238868_at	6.48	5.3	-2.27	0.0001	0.0047	UACA	uveal autoantigen with coiled-coil domains and ankyrin repeats
209406_at	7.94	6.76	-2.27	0.0006	0.011	BAG2	BCL2-associated athanogene 2
203485_at	4.76	3.58	-2.27	0.0012	0.0158	RTN1	reticulon 1
213388_at	7.05	5.87	-2.26	2.6e-06	0.0003	PDE4DIP	phosphodiesterase 4D interacting protein
222798_at	6.32	5.15	-2.26	3.96e-06	0.0004	PTER	phosphotriesterase related
243463_s_at	8.12	6.95	-2.26	0.0002	0.0052	RIT1	Ras-like without CAAX 1
209451_at	10.74	9.56	-2.25	5.31e-10	4.33e-07	TANK	TRAF family member-associated NFKB activator
235171_at	7.83	6.66	-2.25	1.02e-05	0.0008	LOC100505501	uncharacterized LOC100505501
229588_at	7.64	6.46	-2.25	3e-05	0.0017	DNAJC10	DnaJ (Hsp40) homolog, subfamily C, member 10
238205_at	8.01	6.84	-2.25	0.0001	0.004	DCAF12L1	DDB1 and CUL4 associated factor 12-like 1
203518_at	7.57	6.4	-2.25	0.0002	0.0058	LYST	lysosomal trafficking regulator
208798_x_at	9.5	8.34	-2.25	0.0013	0.016	GOLGA8A	golgin A8 family, member A
205257_s_at	8.45	7.28	-2.25	0.0015	0.0173	AMPH	amphiphysin
210942_s_at	8.5	7.33	-2.24	1.05e-08	4.3e-06	ST3GAL6	ST3 beta-galactoside alpha-2,3-sialyltransferase 6
234472_at	4.68	3.52	-2.24	2.77e-08	9.16e-06	GALNT13	polypeptide N-acetylgalactosaminyltransferase 13
232752_at	6.14	4.98	-2.24	2.5e-06	0.0003	LOXL1-AS1	LOXL1 antisense RNA 1
222862_s_at	6.83	5.67	-2.24	3.27e-05	0.0018	AK5	adenylate kinase 5
235940_at	6.98	5.81	-2.24	9.34e-05	0.0036	C9orf64	chromosome 9 open reading frame 64
1558199_at	6.08	4.92	-2.24	0.0002	0.0063	FN1	fibronectin 1
213262_at	10.81	9.64	-2.24	0.0004	0.008	SACS	sacsin molecular chaperone
211964_at	12.95	11.79	-2.23	1.81e-06	0.0002	COL4A2	collagen, type IV, alpha 2
203088_at	8.13	6.97	-2.23	9.9e-06	0.0008	FBLN5	fibulin 5
204790_at	7.66	6.51	-2.23	5.82e-05	0.0027	SMAD7	SMAD family member 7
203441_s_at	9.11	7.96	-2.23	8.46e-05	0.0034	CDH2	cadherin 2, type 1, N-cadherin (neuronal)
226420_at	10.68	9.53	-2.23	0.0002	0.0049	MECOM	MDS1 and EVI1 complex locus
227987_at	7.97	6.81	-2.23	0.001	0.014	VPS13A	vacuolar protein sorting 13 homolog A (S. cerevisiae)
205525_at	7.61	6.45	-2.23	0.0041	0.0318	CALD1	caldesmon 1
203837_at	8.15	7	-2.22	5.41e-06	0.0005	MAP3K5	mitogen-activated protein kinase kinase kinase 5
215016_x_at	10.67	9.52	-2.22	2.18e-05	0.0014	DST	dystonin
206290_s_at	4.9	3.74	-2.22	2.83e-05	0.0017	RGS7	regulator of G-protein signaling 7
212565_at	8.6	7.45	-2.22	0.0004	0.0082	STK38L	serine/threonine kinase 38 like
224566_at	10.18	9.03	-2.22	0.0013	0.0166	NEAT1	nuclear paraspeckle assembly transcript 1 (non-protein coding)
211423_s_at	10.39	9.25	-2.21	1.13e-05	0.0009	SC5D	sterol-C5-desaturase
225561_at	9.39	8.25	-2.21	2.47e-05	0.0015	SELT	selenoprotein T
218625_at	8.72	7.58	-2.21	0.0002	0.0052	NRN1	neuritin 1
203344_s_at	9.13	8	-2.2	5.29e-07	8.99e-05	RBBP8	retinoblastoma binding protein 8
209030_s_at	7.62	6.49	-2.2	2.03e-06	0.0003	CADM1	cell adhesion molecule 1
215047_at	3.92	2.78	-2.2	1.08e-05	0.0009	TRIM58	tripartite motif containing 58
203505_at	8	6.86	-2.2	1.52e-05	0.0011	ABCA1	ATP binding cassette subfamily A member 1
212122_at	6.33	5.19	-2.2	1.65e-05	0.0012	RHOQ	ras homolog family member Q
230036_at	7.53	6.4	-2.2	0.0001	0.0045	SAMD9L	sterile alpha motif domain containing 9-like
223276_at	7.1	5.96	-2.2	0.0014	0.017	SMIM3	small integral membrane protein 3
202661_at	7.42	6.28	-2.19	4.02e-08	1.25e-05	ITPR2	inositol 1,4,5-trisphosphate receptor, type 2
203440_at	11.05	9.92	-2.19	3.11e-07	6.01e-05	CDH2	cadherin 2, type 1, N-cadherin (neuronal)
209610_s_at	8.4	7.27	-2.19	0.0002	0.0065	SLC1A4	solute carrier family 1 (glutamate/neutral amino acid transporter), member 4
226671_at	8.92	7.79	-2.19	0.0005	0.0098	LAMP2	lysosomal-associated membrane protein 2
227367_at	6.96	5.84	-2.18	2.6e-12	5.91e-09	SLCO3A1	solute carrier organic anion transporter family, member 3A1
213572_s_at	8.49	7.36	-2.18	5.73e-08	1.65e-05	SERPINB1	serpin peptidase inhibitor, clade B (ovalbumin), member 1
212810_s_at	8.2	7.08	-2.18	1.09e-05	0.0009	SLC1A4	solute carrier family 1 (glutamate/neutral amino acid transporter), member 4
221538_s_at	9.65	8.52	-2.18	5.73e-05	0.0027	PLXNA1	plexin A1
236224_at	8.22	7.09	-2.18	0.0002	0.0061	RIT1	Ras-like without CAAX 1
224558_s_at	10.2	9.07	-2.18	0.0004	0.009	MALAT1	metastasis associated lung adenocarcinoma transcript 1 (non-protein coding)
209598_at	9.53	8.41	-2.18	0.0008	0.0126	PNMA2	paraneoplastic Ma antigen 2
234303_s_at	5.42	4.3	-2.17	1.72e-06	0.0002	GPR85	G protein-coupled receptor 85
214329_x_at	8.41	7.29	-2.17	0.0002	0.0059	TNFSF10	tumor necrosis factor (ligand) superfamily, member 10
227565_at	8.45	7.33	-2.17	0.0007	0.0117	KLHL5	kelch-like family member 5
215716_s_at	8.82	7.71	-2.16	2.36e-08	7.88e-06	ATP2B1	ATPase, Ca++ transporting, plasma membrane 1
222805_at	8.44	7.33	-2.16	2.16e-06	0.0003	MANEA	mannosidase, endo-alpha
218718_at	10.11	9	-2.16	2.59e-05	0.0016	PDGFC	platelet derived growth factor C
238002_at	10.41	9.3	-2.16	3.27e-05	0.0018	GOLIM4	golgi integral membrane protein 4
213070_at	11.26	10.15	-2.16	4.77e-05	0.0024	PIK3C2A	phosphatidylinositol-4-phosphate 3-kinase, catalytic subunit type 2 alpha
238067_at	5.97	4.86	-2.16	9.17e-05	0.0036	TBC1D8B	TBC1 domain family, member 8B (with GRAM domain)
214453_s_at	8.67	7.55	-2.16	0.0003	0.0073	IFI44	interferon-induced protein 44
218326_s_at	5.87	4.76	-2.16	0.0007	0.0116	LGR4	leucine-rich repeat containing G protein-coupled receptor 4
226550_at	7.23	6.13	-2.15	5.43e-07	9.16e-05	SLC9A7	solute carrier family 9, subfamily A (NHE7, cation proton antiporter 7), member 7
216048_s_at	7.46	6.36	-2.15	5.9e-06	0.0006	RHOBTB3	Rho-related BTB domain containing 3
212254_s_at	10.45	9.35	-2.15	2.25e-05	0.0014	DST	dystonin
225342_at	8.24	7.13	-2.15	3.98e-05	0.0021	AK4	adenylate kinase 4
227948_at	8.84	7.74	-2.15	0.0002	0.0064	FGD4	FYVE, RhoGEF and PH domain containing 4
234051_at	6.38	5.27	-2.15	0.0003	0.0068
234982_at	8.79	7.69	-2.15	0.0003	0.0071	UBR3	ubiquitin protein ligase E3 component n-recognin 3 (putative)
214085_x_at	10.59	9.49	-2.15	0.0004	0.0083	GLIPR1	GLI pathogenesis-related 1
219802_at	8.55	7.45	-2.15	0.0005	0.0093	PYROXD1	pyridine nucleotide-disulphide oxidoreductase domain 1
1555326_a_at	9.78	8.67	-2.15	0.0018	0.0198	ADAM9	ADAM metallopeptidase domain 9
218541_s_at	8.89	7.79	-2.15	0.0056	0.0382	C8orf4	chromosome 8 open reading frame 4
232914_s_at	5.24	4.14	-2.14	7.18e-08	1.94e-05	SYTL2	synaptotagmin-like 2
230896_at	4.24	3.15	-2.14	6.33e-07	0.0001	BEND4	BEN domain containing 4
210896_s_at	9.99	8.89	-2.14	0.0003	0.0074	ASPH	aspartate beta-hydroxylase
237624_at	7.45	6.36	-2.13	2.05e-06	0.0003
232382_s_at	9.14	8.05	-2.13	0.0007	0.0118	PCMTD1	protein-L-isoaspartate (D-aspartate) O-methyltransferase domain containing 1
1558105_a_at	6.31	5.22	-2.12	1.87e-06	0.0002	SLC9A7	solute carrier family 9, subfamily A (NHE7, cation proton antiporter 7), member 7
212820_at	7.8	6.72	-2.12	3.52e-06	0.0004	DMXL2	Dmx-like 2
210287_s_at	6.92	5.83	-2.12	4.35e-06	0.0005	FLT1	fms-related tyrosine kinase 1
226310_at	7.87	6.79	-2.12	8.32e-06	0.0007	RICTOR	RPTOR independent companion of MTOR, complex 2
230479_at	5.77	4.69	-2.12	1.56e-05	0.0011	EIF3F	eukaryotic translation initiation factor 3, subunit F
233518_at	6.62	5.53	-2.11	1.58e-06	0.0002
227492_at	8.34	7.26	-2.11	3.57e-06	0.0004	OCLN	occludin
235763_at	7.07	6	-2.11	5.27e-06	0.0005	SLC44A5	solute carrier family 44, member 5
225688_s_at	11.43	10.35	-2.11	6.89e-06	0.0006	PHLDB2	pleckstrin homology-like domain, family B, member 2
226831_at	8.97	7.89	-2.11	7.59e-06	0.0007	SLC25A46	solute carrier family 25, member 46
204024_at	7.37	6.29	-2.11	1.43e-05	0.0011	OSGIN2	oxidative stress induced growth inhibitor family member 2
201474_s_at	8.49	7.41	-2.11	3.74e-05	0.002	ITGA3	integrin alpha 3
226682_at	8.13	7.05	-2.11	4.05e-05	0.0021	RORA	RAR-related orphan receptor A
225200_at	10.07	9	-2.11	0.0001	0.0049	DPH3	diphthamide biosynthesis 3
233814_at	8.31	7.24	-2.11	0.0016	0.018	EFNA5	ephrin-A5
213355_at	8.62	7.55	-2.1	4.53e-09	2.23e-06	ST3GAL6	ST3 beta-galactoside alpha-2,3-sialyltransferase 6
236535_at	7.25	6.18	-2.1	2.77e-06	0.0003	SMC6	structural maintenance of chromosomes 6
219230_at	4.54	3.46	-2.1	6.32e-06	0.0006	TMEM100	transmembrane protein 100
213238_at	9.09	8.03	-2.1	2.85e-05	0.0017	ATP10D	ATPase, class V, type 10D
231866_at	8.38	7.31	-2.1	3.02e-05	0.0017	LNPEP	leucyl/cystinyl aminopeptidase
237305_at	5.37	4.3	-2.1	0.0002	0.0052
218396_at	10.21	9.14	-2.1	0.0006	0.0104	VPS13C	vacuolar protein sorting 13 homolog C (S. cerevisiae)
226683_at	10.49	9.43	-2.09	3.31e-11	4.4e-08	SNX18	sorting nexin 18
242301_at	6.28	5.21	-2.09	7.64e-05	0.0032	CBLN2	cerebellin 2 precursor
209676_at	10.61	9.55	-2.09	0.0001	0.0044	TFPI	tissue factor pathway inhibitor (lipoprotein-associated coagulation inhibitor)
212179_at	8.53	7.46	-2.09	0.0005	0.0095	PNISR	PNN-interacting serine/arginine-rich protein
227051_at	8.81	7.75	-2.09	0.0007	0.0117	BACE2	beta-site APP-cleaving enzyme 2
236251_at	8.28	7.22	-2.09	0.0071	0.0441
204048_s_at	11.18	10.13	-2.08	1.54e-05	0.0011	PHACTR2	phosphatase and actin regulator 2
235202_x_at	8.68	7.62	-2.08	0.0001	0.0045	IKBIP	IKBKB interacting protein
226322_at	6.38	5.33	-2.08	0.0003	0.0066	TMTC1	transmembrane and tetratricopeptide repeat containing 1
203791_at	8.45	7.39	-2.08	0.0003	0.0076	DMXL1	Dmx-like 1
234563_at	6.42	5.36	-2.08	0.0016	0.0181
228157_at	7.82	6.76	-2.08	0.0045	0.0333	ZNF207	zinc finger protein 207
203845_at	7.53	6.48	-2.07	7.11e-07	0.0001	KAT2B	K(lysine) acetyltransferase 2B
204288_s_at	9.19	8.14	-2.07	2.55e-06	0.0003	SORBS2	sorbin and SH3 domain containing 2
233234_at	5.77	4.72	-2.07	1.21e-05	0.001	KCTD16	potassium channel tetramerization domain containing 16
225571_at	6.68	5.63	-2.07	1.41e-05	0.001	LIFR	leukemia inhibitory factor receptor alpha
203716_s_at	7.05	6	-2.07	2.34e-05	0.0015	DPP4	dipeptidyl-peptidase 4
225864_at	9.85	8.8	-2.07	2.68e-05	0.0016	FAM84B	family with sequence similarity 84, member B
209993_at	5.49	4.44	-2.07	4.1e-05	0.0022	ABCB1	ATP binding cassette subfamily B member 1
214709_s_at	11.77	10.72	-2.07	4.69e-05	0.0024	KTN1	kinectin 1 (kinesin receptor)
226399_at	9.18	8.13	-2.07	0.0003	0.0068	DNAJB14	DnaJ (Hsp40) homolog, subfamily B, member 14
225107_at	9.29	8.24	-2.07	0.0007	0.0112	HNRNPA2B1	heterogeneous nuclear ribonucleoprotein A2/B1
238576_at	4.91	3.86	-2.07	0.0035	0.0288	MOCOS	molybdenum cofactor sulfurase
209908_s_at	4.88	3.84	-2.07	0.0035	0.029	TGFB2	transforming growth factor beta 2
242471_at	7.82	6.77	-2.07	0.0061	0.0403
241681_at	8.75	7.69	-2.07	0.0073	0.0451
213652_at	7.37	6.33	-2.06	8.74e-09	3.79e-06	PCSK5	proprotein convertase subtilisin/kexin type 5
227396_at	8.58	7.54	-2.06	1.04e-06	0.0002	PTPRJ	protein tyrosine phosphatase, receptor type, J
236344_at	6.81	5.77	-2.06	9.06e-06	0.0008	PDE1C	phosphodiesterase 1C, calmodulin-dependent 70kDa
236300_at	8.67	7.63	-2.06	3.56e-05	0.002	PDE3A	phosphodiesterase 3A, cGMP-inhibited
225113_at	9.28	8.23	-2.06	5.44e-05	0.0026	AGPS	alkylglycerone phosphate synthase
209717_at	10.14	9.1	-2.06	0.0001	0.0038	EVI5	ecotropic viral integration site 5
222156_x_at	7.86	6.82	-2.06	0.0005	0.0094	CCPG1; DYX1C1-CCPG1	cell cycle progression 1; DYX1C1-CCPG1 readthrough (NMD candidate)
204338_s_at	8.74	7.69	-2.06	0.0007	0.0118	RGS4	regulator of G-protein signaling 4
1566482_at	6.3	5.25	-2.06	0.0011	0.0149
240245_at	6.45	5.41	-2.06	0.0035	0.0287
213908_at	7.57	6.54	-2.05	1.35e-08	5.25e-06	WHAMMP2; WHAMMP3	WAS protein homolog associated with actin, golgi membranes and microtubules pseudogene 2; WAS protein homolog associated with actin, golgi membranes and microtubules pseudogene 3
201925_s_at	11.2	10.17	-2.05	1.12e-06	0.0002	CD55	CD55 molecule, decay accelerating factor for complement (Cromer blood group)
227639_at	8.8	7.76	-2.05	3.75e-06	0.0004	PIGK	phosphatidylinositol glycan anchor biosynthesis class K
212450_at	9.23	8.19	-2.05	3.6e-06	0.0004	SECISBP2L	SECIS binding protein 2-like
204646_at	8.73	7.69	-2.05	2.67e-05	0.0016	DPYD	dihydropyrimidine dehydrogenase
222444_at	9.81	8.78	-2.05	8.12e-05	0.0033	ARMCX3	armadillo repeat containing, X-linked 3
200951_s_at	6.75	5.72	-2.05	0.0002	0.0051	CCND2	cyclin D2
203049_s_at	10.52	9.49	-2.05	0.0005	0.0095	TTC37	tetratricopeptide repeat domain 37
235057_at	5.79	4.76	-2.05	0.0011	0.0146	ITCH	itchy E3 ubiquitin protein ligase
240499_at	6.27	5.24	-2.05	0.0033	0.0281
239135_at	8.95	7.92	-2.04	9.33e-08	2.32e-05	CPPED1	calcineurin-like phosphoesterase domain containing 1
202720_at	10.46	9.44	-2.04	1.73e-07	3.83e-05	TES	testin LIM domain protein
205498_at	5.42	4.39	-2.04	1.5e-06	0.0002	GHR	growth hormone receptor
222150_s_at	5.19	4.17	-2.04	1.23e-06	0.0002	GSAP	gamma-secretase activating protein
215913_s_at	8.09	7.06	-2.04	3.91e-06	0.0004	GULP1	GULP, engulfment adaptor PTB domain containing 1
227503_at	8.41	7.38	-2.04	1.19e-05	0.0009
226218_at	7.32	6.28	-2.04	1.33e-05	0.001	IL7R	interleukin 7 receptor
211737_x_at	4.82	3.79	-2.04	4.99e-05	0.0024	PTN	pleiotrophin
212536_at	8.99	7.96	-2.04	7.39e-05	0.0031	ATP11B	ATPase, class VI, type 11B
1557261_at	7.27	6.25	-2.04	7.38e-05	0.0031	WHAMMP2; WHAMMP3	WAS protein homolog associated with actin, golgi membranes and microtubules pseudogene 2; WAS protein homolog associated with actin, golgi membranes and microtubules pseudogene 3
226250_at	7.7	6.67	-2.04	0.0001	0.0043	ZBTB20	zinc finger and BTB domain containing 20
209902_at	8.08	7.06	-2.04	0.0002	0.0049	ATR	ATR serine/threonine kinase
201862_s_at	9.74	8.72	-2.04	0.0003	0.0072	LRRFIP1	leucine rich repeat (in FLII) interacting protein 1
226600_at	9.38	8.35	-2.04	0.0004	0.0082	TMTC3	transmembrane and tetratricopeptide repeat containing 3
1564378_a_at	5.63	4.61	-2.04	0.0059	0.0392
232615_at	5.82	4.8	-2.03	0.0001	0.0041	LOC100996741	uncharacterized LOC100996741
221511_x_at	9.11	8.09	-2.03	0.0002	0.0055	CCPG1; DYX1C1-CCPG1	cell cycle progression 1; DYX1C1-CCPG1 readthrough (NMD candidate)
1564200_at	8.37	7.35	-2.03	0.0003	0.0066	LINC00607	long intergenic non-protein coding RNA 607
235078_at	7.1	6.08	-2.03	0.0011	0.0151
210176_at	5.99	4.97	-2.02	2.94e-06	0.0003	TLR1	toll-like receptor 1
225325_at	7.92	6.9	-2.02	1.34e-05	0.001	MFSD6	major facilitator superfamily domain containing 6
230416_at	8.73	7.72	-2.02	3.7e-05	0.002	PDZD8	PDZ domain containing 8
221645_s_at	8.1	7.09	-2.02	0.0007	0.012	ZNF83	zinc finger protein 83
218901_at	10.34	9.33	-2.02	0.0012	0.0152	PLSCR4	phospholipid scramblase 4
1554730_at	7.51	6.5	-2.02	0.0031	0.0269	MCTP1	multiple C2 domains, transmembrane 1
230387_at	7.58	6.57	-2.02	0.004	0.0312
226482_s_at	8.2	7.19	-2.02	0.0075	0.0461	TSTD1	thiosulfate sulfurtransferase (rhodanese)-like domain containing 1
225575_at	8.84	7.83	-2.01	5.11e-10	4.22e-07	LIFR	leukemia inhibitory factor receptor alpha
228726_at	7.53	6.52	-2.01	8.2e-08	2.13e-05	SERPINB1	serpin peptidase inhibitor, clade B (ovalbumin), member 1
1559477_s_at	7.05	6.05	-2.01	1.73e-06	0.0002	MEIS1	Meis homeobox 1
213025_at	8.69	7.68	-2.01	1.4e-05	0.001	THUMPD1	THUMP domain containing 1
205091_x_at	9.56	8.56	-2.01	2.04e-05	0.0014	RECQL	RecQ helicase-like
206557_at	7.81	6.81	-2.01	5.61e-05	0.0027	ZNF702P	zinc finger protein 702, pseudogene
201362_at	8.77	7.76	-2.01	6.81e-05	0.003	IVNS1ABP	influenza virus NS1A binding protein
212779_at	9.45	8.44	-2.01	0.0004	0.0086	KIAA1109	KIAA1109
202174_s_at	10.63	9.63	-2.01	0.0008	0.0122	PCM1	pericentriolar material 1
237945_at	6.97	5.96	-2.01	0.0019	0.0198
226612_at	6.18	5.17	-2.01	0.0019	0.02	UBE2QL1	ubiquitin conjugating enzyme E2Q family-like 1
226425_at	8.46	7.46	-2	1.86e-06	0.0002	CLIP4	CAP-GLY domain containing linker protein family, member 4
203836_s_at	7.51	6.51	-2	2.32e-06	0.0003	MAP3K5	mitogen-activated protein kinase kinase kinase 5
223125_s_at	8.64	7.64	-2	2.25e-05	0.0014	C1orf21	chromosome 1 open reading frame 21
205283_at	7.44	6.44	-2	3.56e-05	0.002	FKTN	fukutin
226601_at	9.79	8.79	-2	4.09e-05	0.0022	SLC30A7	solute carrier family 30 (zinc transporter), member 7
233849_s_at	7.85	6.85	-2	4.53e-05	0.0023	ARHGAP5	Rho GTPase activating protein 5
202502_at	9.43	8.43	-2	5.12e-05	0.0025	ACADM	acyl-CoA dehydrogenase, C-4 to C-12 straight chain
238458_at	6.68	5.69	-2	8.66e-05	0.0035	MICU3	mitochondrial calcium uptake family, member 3
226867_at	9.64	8.64	-2	9.11e-05	0.0036	DENND4C	DENN/MADD domain containing 4C
213882_at	6.68	5.68	-2	0.0002	0.0052	TM2D1	TM2 domain containing 1
213049_at	8.19	7.2	-2	0.0002	0.0057	RALGAPA1	Ral GTPase activating protein, alpha subunit 1 (catalytic)
212158_at	7.27	6.27	-2	0.0015	0.0175	SDC2	syndecan 2
217966_s_at	6.02	5.02	-2	0.002	0.0205	FAM129A	family with sequence similarity 129, member A
1555579_s_at	10.51	9.51	-1.99	6.9e-10	5.39e-07	PTPRM	protein tyrosine phosphatase, receptor type, M
219469_at	7.09	6.1	-1.99	2.15e-07	4.44e-05	DYNC2H1	dynein, cytoplasmic 2, heavy chain 1
227478_at	6.7	5.71	-1.99	2.73e-06	0.0003	SETBP1	SET binding protein 1
210665_at	10.09	9.09	-1.99	3.05e-05	0.0018	TFPI	tissue factor pathway inhibitor (lipoprotein-associated coagulation inhibitor)
225548_at	6.36	5.37	-1.99	4.43e-05	0.0023	SHROOM3	shroom family member 3
217371_s_at	5.46	4.47	-1.99	6.14e-05	0.0028	IL15	interleukin 15
228152_s_at	8.9	7.91	-1.99	0.0002	0.0054	DDX60L	DEAD (Asp-Glu-Ala-Asp) box polypeptide 60-like
208860_s_at	9.34	8.35	-1.99	0.0007	0.0116	ATRX	alpha thalassemia/mental retardation syndrome X-linked
236223_s_at	6.49	5.5	-1.99	0.0009	0.0131	RIT1	Ras-like without CAAX 1
206116_s_at	12.1	11.11	-1.99	0.0009	0.0134	TPM1	tropomyosin 1 (alpha)
227260_at	8.21	7.22	-1.99	0.0011	0.0144
244280_at	9.62	8.62	-1.99	0.0021	0.0211	LINC01013	long intergenic non-protein coding RNA 1013
212681_at	10.29	9.29	-1.99	0.0072	0.0446	EPB41L3	erythrocyte membrane protein band 4.1-like 3
222457_s_at	10.03	9.04	-1.98	2.03e-08	7.12e-06	LIMA1	LIM domain and actin binding 1
213392_at	8.6	7.61	-1.98	1.93e-07	4.14e-05	IQCK	IQ motif containing K
228248_at	9.18	8.2	-1.98	2.2e-07	4.51e-05	RICTOR	RPTOR independent companion of MTOR, complex 2
205198_s_at	7.34	6.36	-1.98	9.32e-07	0.0001	ATP7A	ATPase, Cu++ transporting, alpha polypeptide
203566_s_at	9.31	8.32	-1.98	1.81e-05	0.0013	AGL	amylo-alpha-1, 6-glucosidase, 4-alpha-glucanotransferase
244457_at	7.28	6.3	-1.98	2.49e-05	0.0015
204049_s_at	10.76	9.78	-1.98	3.2e-05	0.0018	PHACTR2	phosphatase and actin regulator 2
223525_at	8.31	7.33	-1.98	0.0001	0.0044	DLL4	delta-like 4 (Drosophila)
205234_at	6.91	5.92	-1.98	0.0001	0.0047	SLC16A4	solute carrier family 16, member 4
233499_at	3.81	2.83	-1.98	0.0002	0.0061	LRRC7	leucine rich repeat containing 7
202688_at	9.31	8.32	-1.98	0.0004	0.0089	TNFSF10	tumor necrosis factor (ligand) superfamily, member 10
205501_at	7.63	6.65	-1.98	0.0034	0.0281	PDE10A	phosphodiesterase 10A
213386_at	6.22	5.23	-1.98	0.0041	0.0315	TMEM246	transmembrane protein 246
223126_s_at	7.45	6.48	-1.97	2.05e-07	4.3e-05	C1orf21	chromosome 1 open reading frame 21
203404_at	11.31	10.33	-1.97	1.93e-05	0.0013	ARMCX2	armadillo repeat containing, X-linked 2
203887_s_at	9.12	8.15	-1.97	7.95e-05	0.0033	THBD	thrombomodulin
229504_at	8.05	7.07	-1.97	0.0001	0.0043	RAB23	RAB23, member RAS oncogene family
229427_at	5.16	4.18	-1.97	0.0002	0.0061	SEMA5A	sema domain, seven thrombospondin repeats (type 1 and type 1-like), transmembrane domain (TM) and short cytoplasmic domain, (semaphorin) 5A
209465_x_at	4.1	3.13	-1.97	0.0002	0.0063	PTN	pleiotrophin
230175_s_at	9.2	8.23	-1.97	0.0003	0.0076	ST3GAL6	ST3 beta-galactoside alpha-2,3-sialyltransferase 6
226534_at	9.51	8.54	-1.97	0.0026	0.0242	KITLG	KIT ligand
235299_at	5.86	4.88	-1.96	1.37e-06	0.0002	SLC41A2	solute carrier family 41 (magnesium transporter), member 2
213737_x_at	9.67	8.7	-1.96	4.35e-06	0.0005	GOLGA8N	golgin A8 family, member N
212918_at	11.16	10.19	-1.96	6.09e-05	0.0028	RECQL	RecQ helicase-like
202351_at	12.6	11.63	-1.96	7.07e-05	0.0031	ITGAV	integrin alpha V
214723_x_at	5.67	4.7	-1.96	7.56e-05	0.0032	ANKRD36; ANKRD36B	ankyrin repeat domain 36; ankyrin repeat domain 36B
212388_at	8.68	7.71	-1.96	0.0001	0.0044	USP24	ubiquitin specific peptidase 24
1558280_s_at	8.46	7.49	-1.96	0.0003	0.0072	ARHGAP29	Rho GTPase activating protein 29
201604_s_at	8.91	7.94	-1.96	0.0005	0.0101	PPP1R12A	protein phosphatase 1, regulatory subunit 12A
1552626_a_at	6.23	5.27	-1.96	0.0015	0.0173	TMEM163	transmembrane protein 163
237290_at	5.96	4.99	-1.96	0.0026	0.0241
206653_at	7.67	6.7	-1.96	0.0029	0.0257	POLR3G	polymerase (RNA) III (DNA directed) polypeptide G (32kD)
206172_at	4.8	3.83	-1.96	0.004	0.0311	IL13RA2	interleukin 13 receptor, alpha 2
203641_s_at	7.39	6.43	-1.95	1.77e-06	0.0002	COBLL1	cordon-bleu WH2 repeat protein like 1
222868_s_at	7.67	6.71	-1.95	2.84e-06	0.0003	IL18BP	interleukin 18 binding protein
226525_at	8.34	7.38	-1.95	3.15e-06	0.0004	STK17B	serine/threonine kinase 17b
202762_at	9.71	8.74	-1.95	0.0001	0.0049	ROCK2	Rho-associated, coiled-coil containing protein kinase 2
225922_at	8.95	7.99	-1.95	0.0002	0.0053	FNIP2	folliculin interacting protein 2
209566_at	9.34	8.38	-1.95	0.0004	0.0086	INSIG2	insulin induced gene 2
228446_at	7.94	6.97	-1.95	0.0005	0.0097	KIAA2026	KIAA2026
1563467_at	5.13	4.17	-1.95	0.0013	0.0159
1569582_at	5.15	4.19	-1.95	0.0018	0.0194	AADACP1	arylacetamide deacetylase pseudogene 1
207480_s_at	10.13	9.18	-1.94	4.85e-10	4.07e-07	MEIS2	Meis homeobox 2
226889_at	7.99	7.03	-1.94	4.18e-07	7.58e-05	WDR35	WD repeat domain 35
226016_at	8.83	7.88	-1.94	4.53e-07	8.09e-05	CD47	CD47 molecule
214078_at	3.88	2.92	-1.94	1.8e-06	0.0002	LOC104968398	adriamycin resistance-associated
241703_at	5.22	4.27	-1.94	1.53e-05	0.0011	RUNDC3B	RUN domain containing 3B
202611_s_at	8.16	7.21	-1.94	1.85e-05	0.0013	MED14	mediator complex subunit 14
224399_at	7.02	6.06	-1.94	2.45e-05	0.0015	PDCD1LG2	programmed cell death 1 ligand 2
203651_at	9.03	8.08	-1.94	0.0003	0.0069	ZFYVE16	zinc finger, FYVE domain containing 16
221788_at	8.39	7.43	-1.94	0.0003	0.0073	PGM3	phosphoglucomutase 3
201567_s_at	10.17	9.21	-1.94	0.0003	0.0076	GOLGA4	golgin A4
242110_at	5.76	4.81	-1.94	0.0026	0.024
203910_at	12.64	11.68	-1.94	0.005	0.0357	ARHGAP29	Rho GTPase activating protein 29
231183_s_at	7.57	6.61	-1.94	0.008	0.0478	SLX4IP	SLX4 interacting protein
223614_at	9.04	8.1	-1.93	7.43e-07	0.0001	MMP16	matrix metallopeptidase 16 (membrane-inserted)
213142_x_at	5.8	4.85	-1.93	4.11e-06	0.0004	GSAP	gamma-secretase activating protein
231577_s_at	9.15	8.21	-1.93	6.92e-06	0.0006	GBP1	guanylate binding protein 1, interferon-inducible
214764_at	6.78	5.83	-1.93	7.26e-06	0.0007	RRP15	ribosomal RNA processing 15 homolog
217892_s_at	11.23	10.28	-1.93	1.47e-05	0.0011	LIMA1	LIM domain and actin binding 1
205116_at	5.94	4.99	-1.93	0.0001	0.0041	LAMA2	laminin, alpha 2
208671_at	11.17	10.22	-1.93	0.0001	0.0049	SERINC1	serine incorporator 1
222473_s_at	8.9	7.95	-1.93	0.0002	0.005	ERBB2IP	erbb2 interacting protein
230029_x_at	9.52	8.58	-1.93	0.0002	0.0064	UBR3	ubiquitin protein ligase E3 component n-recognin 3 (putative)
222402_at	7.89	6.95	-1.92	3.81e-07	7.1e-05	POMP	proteasome maturation protein
204417_at	9.23	8.29	-1.92	2.58e-05	0.0016	GALC	galactosylceramidase
239300_at	6.08	5.14	-1.92	7.19e-05	0.0031	PIK3C3	phosphatidylinositol 3-kinase, catalytic subunit type 3
208943_s_at	10.67	9.73	-1.92	7.22e-05	0.0031	SEC62	SEC62 homolog, preprotein translocation factor
213156_at	7.79	6.85	-1.92	9.25e-05	0.0036	ZBTB20	zinc finger and BTB domain containing 20
202619_s_at	11.3	10.36	-1.92	0.0001	0.0042	PLOD2	procollagen-lysine, 2-oxoglutarate 5-dioxygenase 2
230003_at	5.68	4.74	-1.92	0.0001	0.0044	SLC16A7	solute carrier family 16 (monocarboxylate transporter), member 7
213024_at	7.71	6.77	-1.92	0.0002	0.0055	TMF1	TATA element modulatory factor 1
226977_at	8.33	7.38	-1.92	0.0002	0.0061	IGIP	IgA-inducing protein
205694_at	4.28	3.34	-1.92	0.0003	0.0067	TYRP1	tyrosinase-related protein 1
206710_s_at	10.85	9.91	-1.92	0.0035	0.0286	EPB41L3	erythrocyte membrane protein band 4.1-like 3
230179_at	9.17	8.23	-1.91	8.52e-08	2.21e-05	LOC285812	uncharacterized LOC285812
226381_at	9.27	8.34	-1.91	2.42e-05	0.0015
235197_s_at	7.1	6.17	-1.91	4.23e-05	0.0022	OSTM1	osteopetrosis associated transmembrane protein 1
227827_at	5.18	4.25	-1.91	7.21e-05	0.0031
223243_s_at	9.45	8.52	-1.91	0.0001	0.004	EDEM3	ER degradation enhancer, mannosidase alpha-like 3
224866_at	9.5	8.56	-1.91	0.0002	0.0052	FAR1	fatty acyl CoA reductase 1
232472_at	6.73	5.8	-1.91	0.0019	0.0201
229256_at	9.63	8.69	-1.91	0.0019	0.0203	PGM2L1	phosphoglucomutase 2-like 1
230791_at	8.35	7.42	-1.91	0.0022	0.0219
205524_s_at	6.91	5.98	-1.91	0.0061	0.0402	HAPLN1	hyaluronan and proteoglycan link protein 1
215505_s_at	6.71	5.78	-1.91	0.0079	0.0475	STRN3	striatin, calmodulin binding protein 3
218181_s_at	10.83	9.91	-1.9	1.92e-07	4.13e-05	MAP4K4	mitogen-activated protein kinase kinase kinase kinase 4
225968_at	6.97	6.04	-1.9	3.43e-07	6.55e-05	PRICKLE2	prickle homolog 2
232270_at	7.9	6.97	-1.9	4.35e-07	7.82e-05	C9orf3	chromosome 9 open reading frame 3
226731_at	5.34	4.41	-1.9	2.49e-06	0.0003	ITGA1	integrin alpha 1
210568_s_at	9.25	8.32	-1.9	2.3e-05	0.0015	RECQL	RecQ helicase-like
222787_s_at	8.18	7.25	-1.9	3.77e-05	0.002	TMEM106B	transmembrane protein 106B
225950_at	8.5	7.57	-1.9	7.25e-05	0.0031	SAMD8	sterile alpha motif domain containing 8
210962_s_at	9.33	8.4	-1.9	0.0002	0.0063	AKAP9	A kinase (PRKA) anchor protein 9
226603_at	8.11	7.18	-1.9	0.0003	0.0067	SAMD9L	sterile alpha motif domain containing 9-like
213686_at	7.81	6.89	-1.9	0.0003	0.0076	VPS13A	vacuolar protein sorting 13 homolog A (S. cerevisiae)
201722_s_at	12.54	11.61	-1.9	0.0004	0.0084	GALNT1	polypeptide N-acetylgalactosaminyltransferase 1
242245_at	5.68	4.75	-1.9	0.0004	0.0085
214151_s_at	8.54	7.61	-1.9	0.0006	0.0102	CCPG1; DYX1C1-CCPG1	cell cycle progression 1; DYX1C1-CCPG1 readthrough (NMD candidate)
1558250_s_at	6.73	5.8	-1.9	0.0006	0.011	PUS7L	pseudouridylate synthase 7-like
228328_at	7.18	6.26	-1.9	0.0007	0.0117	KLHL28	kelch-like family member 28
1555578_at	4.87	3.95	-1.89	1.9e-07	4.12e-05
1569129_s_at	6.66	5.74	-1.89	9.96e-06	0.0008
242868_at	7.21	6.29	-1.89	2.12e-05	0.0014
235911_at	7.22	6.3	-1.89	4.45e-05	0.0023	MFI2	antigen p97 (melanoma associated) identified by monoclonal antibodies 133.2 and 96.5
208783_s_at	11.77	10.85	-1.89	7.78e-05	0.0032	CD46	CD46 molecule, complement regulatory protein
221782_at	10.28	9.36	-1.89	9.98e-05	0.0038	DNAJC10	DnaJ (Hsp40) homolog, subfamily C, member 10
226326_at	8.45	7.53	-1.89	0.0001	0.0048	PCGF5	polycomb group ring finger 5
221935_s_at	10.31	9.39	-1.89	0.0001	0.0049	EOGT	EGF domain-specific O-linked N-acetylglucosamine (GlcNAc) transferase
205860_x_at	5.56	4.64	-1.89	0.0002	0.0053	FOLH1; FOLH1B	folate hydrolase (prostate-specific membrane antigen) 1; folate hydrolase 1B
212633_at	8.95	8.03	-1.89	0.0003	0.0072	UFL1	UFM1-specific ligase 1
219681_s_at	6.55	5.63	-1.89	0.0003	0.0073	RAB11FIP1	RAB11 family interacting protein 1 (class I)
226561_at	8.29	7.37	-1.89	0.0005	0.0098	AGFG1	ArfGAP with FG repeats 1
209644_x_at	7.84	6.92	-1.89	0.0008	0.0122	CDKN2A	cyclin-dependent kinase inhibitor 2A
228057_at	7.14	6.22	-1.89	0.0009	0.0131	DDIT4L	DNA-damage-inducible transcript 4-like
225180_at	8.61	7.7	-1.89	0.001	0.0138	TTC14	tetratricopeptide repeat domain 14
202016_at	10.67	9.75	-1.89	0.0018	0.0195	MEST	mesoderm specific transcript
242463_x_at	7.16	6.24	-1.89	0.0022	0.0219	ZNF600	zinc finger protein 600
219732_at	5.25	4.34	-1.89	0.0038	0.0305	PLPPR1	phospholipid phosphatase related 1
210987_x_at	12.88	11.97	-1.88	4.23e-06	0.0005	TPM1	tropomyosin 1 (alpha)
203939_at	10.87	9.95	-1.88	7.19e-06	0.0007	NT5E	5'-nucleotidase, ecto (CD73)
212310_at	6.87	5.96	-1.88	1.7e-05	0.0012	MIA3	melanoma inhibitory activity family, member 3
225735_at	9.4	8.49	-1.88	6.6e-05	0.0029	ANKRD50	ankyrin repeat domain 50
218197_s_at	8.09	7.18	-1.88	6.58e-05	0.0029	OXR1	oxidation resistance 1
236600_at	7.73	6.82	-1.88	7.07e-05	0.0031	SPG20	spastic paraplegia 20 (Troyer syndrome)
215363_x_at	6.21	5.29	-1.88	0.0001	0.0041	FOLH1; FOLH1B	folate hydrolase (prostate-specific membrane antigen) 1; folate hydrolase 1B
205518_s_at	4.88	3.97	-1.88	0.0001	0.0046	CMAHP	cytidine monophospho-N-acetylneuraminic acid hydroxylase, pseudogene
235410_at	8.27	7.36	-1.88	0.0003	0.0075	NPHP3	nephronophthisis 3 (adolescent)
235427_at	7.11	6.21	-1.88	0.0005	0.0093	CFLAR	CASP8 and FADD like apoptosis regulator
201084_s_at	11.66	10.75	-1.88	0.0006	0.0108	BCLAF1	BCL2-associated transcription factor 1
213258_at	12.73	11.82	-1.88	0.0006	0.0108	TFPI	tissue factor pathway inhibitor (lipoprotein-associated coagulation inhibitor)
210596_at	8.9	7.99	-1.88	0.0009	0.0134	MAGT1	magnesium transporter 1
200952_s_at	5.8	4.89	-1.88	0.0021	0.0214	CCND2	cyclin D2
203874_s_at	8.89	7.98	-1.88	0.006	0.0395	SMARCA1	SWI/SNF related, matrix associated, actin dependent regulator of chromatin, subfamily a, member 1
212372_at	12.56	11.65	-1.87	2.29e-05	0.0015	MYH10	myosin, heavy chain 10, non-muscle
232298_at	5.41	4.5	-1.87	2.78e-05	0.0017	MBNL1-AS1	MBNL1 antisense RNA 1
221884_at	10.64	9.74	-1.87	0.0002	0.005	MECOM	MDS1 and EVI1 complex locus
224702_at	10.86	9.96	-1.87	0.0002	0.0051	TMEM167A	transmembrane protein 167A
202422_s_at	8.77	7.87	-1.87	0.0003	0.0067	ACSL4	acyl-CoA synthetase long-chain family member 4
212811_x_at	8.53	7.63	-1.87	0.0005	0.0091	SLC1A4	solute carrier family 1 (glutamate/neutral amino acid transporter), member 4
218252_at	9.62	8.72	-1.87	0.0005	0.0097	CKAP2	cytoskeleton associated protein 2
228396_at	6.2	5.29	-1.87	0.0006	0.0107	PRKG1	protein kinase, cGMP-dependent, type I
201724_s_at	11.38	10.48	-1.87	0.0014	0.0166	GALNT1	polypeptide N-acetylgalactosaminyltransferase 1
202718_at	9.88	8.98	-1.87	0.0013	0.0166	IGFBP2	insulin like growth factor binding protein 2
1556035_s_at	7.8	6.9	-1.87	0.0059	0.0393	ZNF207	zinc finger protein 207
242133_s_at	7.67	6.77	-1.86	2.13e-08	7.35e-06	LOC100996732	uncharacterized LOC100996732
227771_at	7.45	6.55	-1.86	8.84e-08	2.25e-05	LIFR	leukemia inhibitory factor receptor alpha
219003_s_at	7.62	6.73	-1.86	4.07e-06	0.0004	MANEA	mannosidase, endo-alpha
211057_at	6.31	5.41	-1.86	4.02e-06	0.0004	ROR1	receptor tyrosine kinase-like orphan receptor 1
213484_at	5.22	4.32	-1.86	7.42e-06	0.0007	ADD2	adducin 2 (beta)
238784_at	4.86	3.97	-1.86	2.51e-05	0.0015	DPY19L2	dpy-19-like 2 (C. elegans)
230300_at	5.14	4.25	-1.86	3.12e-05	0.0018	PSMA5	proteasome subunit alpha 5
236081_at	7.72	6.83	-1.86	4.87e-05	0.0024	SNCA	synuclein alpha
220206_at	7.41	6.52	-1.86	9.26e-05	0.0036	ZMYM1	zinc finger, MYM-type 1
213158_at	8.09	7.2	-1.86	0.0001	0.0041	ZBTB20	zinc finger and BTB domain containing 20
227826_s_at	5.84	4.94	-1.86	0.0001	0.0048
231824_at	6.84	5.95	-1.86	0.0002	0.0056	LARP1B	La ribonucleoprotein domain family, member 1B
222122_s_at	9.22	8.32	-1.86	0.0003	0.0069	THOC2	THO complex 2
204161_s_at	6.01	5.12	-1.86	0.0003	0.0072	ENPP4	ectonucleotide pyrophosphatase/phosphodiesterase 4 (putative)
226713_at	9.05	8.16	-1.86	0.0004	0.0083	CCDC50	coiled-coil domain containing 50
213918_s_at	9.18	8.28	-1.86	0.0005	0.0093	NIPBL	Nipped-B homolog (Drosophila)
212732_at	6.7	5.8	-1.86	0.0006	0.0106	MEG3	maternally expressed 3 (non-protein coding)
242853_at	6.11	5.22	-1.86	0.0006	0.0106
204221_x_at	8.83	7.93	-1.86	0.0007	0.0119	GLIPR1	GLI pathogenesis-related 1
214985_at	6.33	5.44	-1.86	0.0008	0.0127	EXT1	exostosin glycosyltransferase 1
236862_at	5.1	4.21	-1.86	0.0023	0.0224	GOPC	golgi-associated PDZ and coiled-coil motif containing
230264_s_at	11.33	10.44	-1.85	4.58e-08	1.41e-05	AP1S2	adaptor-related protein complex 1 sigma 2 subunit
223506_at	8.16	7.27	-1.85	6.25e-06	0.0006	ZC3H8	zinc finger CCCH-type containing 8
219308_s_at	5.89	5	-1.85	1.05e-05	0.0009	AK5	adenylate kinase 5
219558_at	7.94	7.06	-1.85	8.03e-05	0.0033	ATP13A3	ATPase type 13A3
224952_at	8.06	7.16	-1.85	8.07e-05	0.0033	TANC2	tetratricopeptide repeat, ankyrin repeat and coiled-coil containing 2
227040_at	6.51	5.63	-1.85	9.88e-05	0.0038	NHLRC3	NHL repeat containing 3
226331_at	8.7	7.81	-1.85	0.0001	0.0041	BBX	bobby sox homolog (Drosophila)
226604_at	8.86	7.97	-1.85	0.0002	0.0052	TMTC3	transmembrane and tetratricopeptide repeat containing 3
226779_at	8.49	7.6	-1.85	0.0002	0.0065	LMBRD2	LMBR1 domain containing 2
218842_at	8.87	7.99	-1.85	0.0003	0.0077	RPAP3	RNA polymerase II associated protein 3
209430_at	8.37	7.48	-1.85	0.0004	0.0086	BTAF1	BTAF1 RNA polymerase II, B-TFIID transcription factor-associated, 170kDa
229287_at	7.97	7.08	-1.85	0.0006	0.0103	PCNX	pecanex homolog (Drosophila)
203987_at	10.02	9.13	-1.85	0.0007	0.0114	FZD6	frizzled class receptor 6
235486_at	8.3	7.42	-1.85	0.0009	0.0135	KIAA1549L	KIAA1549-like
227548_at	8.09	7.2	-1.85	0.001	0.0141	ORMDL1	ORMDL sphingolipid biosynthesis regulator 1
224565_at	10.65	9.76	-1.85	0.0016	0.0184	NEAT1	nuclear paraspeckle assembly transcript 1 (non-protein coding)
218055_s_at	8.38	7.49	-1.85	0.0021	0.0214	WDR41	WD repeat domain 41
209281_s_at	8.13	7.25	-1.84	6.08e-08	1.73e-05	ATP2B1	ATPase, Ca++ transporting, plasma membrane 1
227620_at	8.17	7.29	-1.84	1.39e-06	0.0002	SLC44A1	solute carrier family 44 (choline transporter), member 1
214913_at	5.18	4.29	-1.84	2.17e-05	0.0014	ADAMTS3	ADAM metallopeptidase with thrombospondin type 1 motif 3
225677_at	10.39	9.51	-1.84	2.52e-05	0.0015	BCAP29	B-cell receptor-associated protein 29
209340_at	11.78	10.9	-1.84	2.75e-05	0.0016	UAP1	UDP-N-acetylglucosamine pyrophosphorylase 1
234984_at	9.27	8.39	-1.84	3.19e-05	0.0018	NEDD1	neural precursor cell expressed, developmentally down-regulated 1
225731_at	11.3	10.42	-1.84	4.33e-05	0.0022	ANKRD50	ankyrin repeat domain 50
1554486_a_at	6.13	5.25	-1.84	4.97e-05	0.0024	GFOD1	glucose-fructose oxidoreductase domain containing 1
225741_at	7.09	6.21	-1.84	0.0001	0.0041	THUMPD3	THUMP domain containing 3
224996_at	9.72	8.84	-1.84	0.0001	0.0042	ASPH	aspartate beta-hydroxylase
202557_at	10.36	9.49	-1.84	0.0002	0.005	HSPA13	heat shock protein 70kDa family, member 13
213623_at	7.28	6.4	-1.84	0.0002	0.0051	KIF3A	kinesin family member 3A
212785_s_at	8.98	8.1	-1.84	0.0002	0.0055	LARP7	La ribonucleoprotein domain family, member 7
209903_s_at	9.33	8.45	-1.84	0.0002	0.0061	ATR	ATR serine/threonine kinase
203048_s_at	9.27	8.39	-1.84	0.0008	0.0128	TTC37	tetratricopeptide repeat domain 37
239638_at	7.07	6.19	-1.84	0.0031	0.0267
243933_at	7.58	6.7	-1.84	0.0036	0.0294
230206_at	7.23	6.34	-1.84	0.0061	0.0399	DOCK5	dedicator of cytokinesis 5
226663_at	7.32	6.44	-1.84	0.0078	0.0472	ANKRD10; ANKRD10-IT1	ankyrin repeat domain 10; ANKRD10 intronic transcript 1
213839_at	6.23	5.36	-1.83	1.02e-08	4.21e-06	CLMN	calmin (calponin-like, transmembrane)
218793_s_at	8.27	7.4	-1.83	3.03e-06	0.0004	SCML1	sex comb on midleg-like 1 (Drosophila)
209267_s_at	7.49	6.62	-1.83	5.67e-06	0.0006	SLC39A8	solute carrier family 39 (zinc transporter), member 8
207547_s_at	7.91	7.04	-1.83	3.79e-05	0.002	FAM107A	family with sequence similarity 107, member A
232287_at	8.15	7.28	-1.83	4.2e-05	0.0022	ERCC6-PGBD3; PGBD3	ERCC6-PGBD3 readthrough; piggyBac transposable element derived 3
1560116_a_at	9.67	8.8	-1.83	5.83e-05	0.0027	NEDD1	neural precursor cell expressed, developmentally down-regulated 1
218696_at	9.16	8.29	-1.83	6.88e-05	0.003	EIF2AK3	eukaryotic translation initiation factor 2-alpha kinase 3
200897_s_at	10.94	10.07	-1.83	7.12e-05	0.0031	PALLD	palladin, cytoskeletal associated protein
225284_at	10.73	9.86	-1.83	9.26e-05	0.0036	DNAJC3	DnaJ (Hsp40) homolog, subfamily C, member 3
227562_at	7.84	6.97	-1.83	9.37e-05	0.0036	LAMTOR3	late endosomal/lysosomal adaptor, MAPK and MTOR activator 3
225769_at	9.09	8.22	-1.83	0.0001	0.0046	COG6	component of oligomeric golgi complex 6
224720_at	9.83	8.96	-1.83	0.0002	0.0054	MIB1	mindbomb E3 ubiquitin protein ligase 1
213239_at	8.25	7.38	-1.83	0.0003	0.0069	PIBF1	progesterone immunomodulatory binding factor 1
235635_at	5.76	4.89	-1.83	0.0003	0.0074	ARHGAP5	Rho GTPase activating protein 5
202654_x_at	9.23	8.36	-1.83	0.0003	0.0078	2020-03-07	membrane associated ring finger 7
228603_at	8.53	7.66	-1.83	0.0005	0.0091	ACTR3	ARP3 actin-related protein 3 homolog (yeast)
214152_at	8.78	7.91	-1.83	0.0006	0.0104	CCPG1; DYX1C1-CCPG1	cell cycle progression 1; DYX1C1-CCPG1 readthrough (NMD candidate)
213248_at	6.56	5.69	-1.83	0.0007	0.0116	LOC730101	uncharacterized LOC730101
204373_s_at	8.73	7.86	-1.83	0.0009	0.0132	CEP350	centrosomal protein 350kDa
202983_at	9.17	8.3	-1.83	0.0009	0.0134	HLTF	helicase-like transcription factor
204602_at	12.1	11.24	-1.82	1.47e-08	5.57e-06	DKK1	dickkopf WNT signaling pathway inhibitor 1
226978_at	6.86	6	-1.82	4.24e-07	7.66e-05	PPARA	peroxisome proliferator-activated receptor alpha
201631_s_at	12.33	11.47	-1.82	1.42e-06	0.0002	IER3	immediate early response 3
232187_at	6.3	5.44	-1.82	6.98e-06	0.0006	PALMD	palmdelphin
209994_s_at	5.76	4.89	-1.82	8.37e-06	0.0007	ABCB1; ABCB4	ATP binding cassette subfamily B member 1; ATP binding cassette subfamily B member 4
238121_at	5.58	4.72	-1.82	1.21e-05	0.001	GK5	glycerol kinase 5 (putative)
222559_s_at	9.34	8.47	-1.82	4.16e-05	0.0022	RPRD1A	regulation of nuclear pre-mRNA domain containing 1A
200915_x_at	11.96	11.09	-1.82	5.16e-05	0.0025	KTN1	kinectin 1 (kinesin receptor)
230728_at	9.34	8.48	-1.82	6.67e-05	0.003	FKBP14	FK506 binding protein 14
209894_at	8.51	7.64	-1.82	9.21e-05	0.0036	LEPR	leptin receptor
235079_at	7.66	6.8	-1.82	8.93e-05	0.0036	ZNF704	zinc finger protein 704
209379_s_at	9.49	8.62	-1.82	0.0001	0.0039	CCSER2	coiled-coil serine rich protein 2
201661_s_at	9.88	9.02	-1.82	0.0001	0.004	ACSL3	acyl-CoA synthetase long-chain family member 3
225612_s_at	10.18	9.31	-1.82	0.0001	0.0041	B3GNT5	UDP-GlcNAc:betaGal beta-1,3-N-acetylglucosaminyltransferase 5
208933_s_at	8.84	7.98	-1.82	0.0001	0.0044	LGALS8	lectin, galactoside-binding, soluble, 8
200977_s_at	11.3	10.44	-1.82	0.0001	0.0044	TAX1BP1	Tax1 (human T-cell leukemia virus type I) binding protein 1
235311_at	6.91	6.05	-1.82	0.0001	0.0048	FKBP14	FK506 binding protein 14
222486_s_at	6.68	5.81	-1.82	0.0002	0.0053	ADAMTS1	ADAM metallopeptidase with thrombospondin type 1 motif 1
226463_at	9.12	8.25	-1.82	0.0002	0.0059	ATP6V1C1	ATPase, H+ transporting, lysosomal 42kDa, V1 subunit C1
202088_at	10.12	9.26	-1.82	0.0002	0.0061	SLC39A6	solute carrier family 39 (zinc transporter), member 6
220817_at	4.1	3.24	-1.82	0.0004	0.0088	TRPC4	transient receptor potential cation channel, subfamily C, member 4
226290_at	9.15	8.28	-1.82	0.0008	0.0123	BDP1	B double prime 1, subunit of RNA polymerase III transcription initiation factor IIIB
212557_at	8.69	7.83	-1.82	0.0008	0.0126	ZNF451	zinc finger protein 451
243041_s_at	6.86	5.99	-1.82	0.0018	0.0193
1557432_at	5.09	4.23	-1.82	0.0024	0.0229	RASAL2	RAS protein activator like 2
203525_s_at	8.71	7.84	-1.82	0.0031	0.027	APC	adenomatous polyposis coli
222693_at	8.91	8.05	-1.81	4.24e-06	0.0005	FNDC3B	fibronectin type III domain containing 3B
225872_at	9.63	8.78	-1.81	7.49e-06	0.0007	SLC35F5	solute carrier family 35, member F5
218259_at	9.54	8.69	-1.81	1.05e-05	0.0009	MKL2	MKL/myocardin-like 2
228153_at	11.39	10.54	-1.81	1.87e-05	0.0013	RNF144B	ring finger protein 144B
205651_x_at	6.36	5.51	-1.81	2.53e-05	0.0016	RAPGEF4	Rap guanine nucleotide exchange factor 4
226341_at	6.08	5.23	-1.81	4.97e-05	0.0024	OTUD6B-AS1	OTUD6B antisense RNA 1 (head to head)
202381_at	12.45	11.6	-1.81	6.43e-05	0.0029	ADAM9	ADAM metallopeptidase domain 9
201099_at	9.49	8.63	-1.81	6.56e-05	0.0029	USP9X	ubiquitin specific peptidase 9, X-linked
203801_at	7.13	6.28	-1.81	6.71e-05	0.003	MRPS14	mitochondrial ribosomal protein S14
221781_s_at	9.82	8.97	-1.81	0.0001	0.0041	DNAJC10	DnaJ (Hsp40) homolog, subfamily C, member 10
216840_s_at	5.35	4.49	-1.81	0.0001	0.0043	LAMA2	laminin, alpha 2
213786_at	8.16	7.3	-1.81	0.0001	0.0049	TAX1BP1	Tax1 (human T-cell leukemia virus type I) binding protein 1
213016_at	9.12	8.26	-1.81	0.0002	0.0063	BBX	bobby sox homolog (Drosophila)
243278_at	4.44	3.58	-1.81	0.0003	0.0069	FOXP2	forkhead box P2
221763_at	9.94	9.08	-1.81	0.0003	0.0069	JMJD1C	jumonji domain containing 1C
230183_at	7.86	7	-1.81	0.0006	0.0105	EXT1	exostosin glycosyltransferase 1
213359_at	8.49	7.63	-1.81	0.0008	0.0128	HNRNPD	heterogeneous nuclear ribonucleoprotein D
229460_at	7.85	7	-1.81	0.0011	0.0149	FAM126B	family with sequence similarity 126, member B
214785_at	7.07	6.22	-1.81	0.0018	0.0192	VPS13A	vacuolar protein sorting 13 homolog A (S. cerevisiae)
237117_at	6.71	5.86	-1.81	0.0063	0.0409
224826_at	8.86	8.01	-1.8	6.92e-07	0.0001	GPCPD1	glycerophosphocholine phosphodiesterase 1
1554414_a_at	9.11	8.26	-1.8	1.24e-06	0.0002	OSGIN2	oxidative stress induced growth inhibitor family member 2
225871_at	6.77	5.92	-1.8	1.74e-06	0.0002	STEAP2	STEAP family member 2, metalloreductase
225339_at	9.28	8.43	-1.8	2.44e-05	0.0015	SPAG9	sperm associated antigen 9
228635_at	10.97	10.12	-1.8	3.14e-05	0.0018	PCDH10	protocadherin 10
242263_at	8.03	7.19	-1.8	3.74e-05	0.002	TMED5	transmembrane p24 trafficking protein 5
223475_at	7.34	6.49	-1.8	5.47e-05	0.0026	CRISPLD1	cysteine-rich secretory protein LCCL domain containing 1
226225_at	9.11	8.26	-1.8	8.92e-05	0.0036	MCC	mutated in colorectal cancers
212917_x_at	10.25	9.4	-1.8	0.0001	0.0041	RECQL	RecQ helicase-like
228084_at	7.25	6.4	-1.8	0.0001	0.0042	CASP6; PLA2G12A	caspase 6; phospholipase A2, group XIIA
230178_s_at	7.55	6.7	-1.8	0.0001	0.0042	ELP2	elongator acetyltransferase complex subunit 2
226688_at	7.65	6.8	-1.8	0.0001	0.0043	TCAIM	T cell activation inhibitor, mitochondrial
202906_s_at	9.02	8.17	-1.8	0.0002	0.0062	NBN	nibrin
218241_at	9.74	8.89	-1.8	0.0003	0.0067	GOLGA5	golgin A5
227288_at	8.73	7.88	-1.8	0.0004	0.0091	SREK1IP1	SREK1-interacting protein 1
212855_at	9.38	8.53	-1.8	0.0008	0.012	DCUN1D4	DCN1, defective in cullin neddylation 1, domain containing 4
225327_at	9.47	8.62	-1.8	0.0008	0.0124	FAM214A	family with sequence similarity 214, member A
225336_at	10.4	9.55	-1.8	0.0014	0.0167	SCAF11	SR-related CTD-associated factor 11
228139_at	6.78	5.94	-1.79	1.3e-06	0.0002	RIPK3	receptor-interacting serine-threonine kinase 3
218498_s_at	8.71	7.88	-1.79	2.07e-05	0.0014	ERO1A	endoplasmic reticulum oxidoreductase alpha
219250_s_at	5.25	4.4	-1.79	3.03e-05	0.0017	FLRT3	fibronectin leucine rich transmembrane protein 3
219174_at	6.72	5.88	-1.79	4.08e-05	0.0022	IFT74	intraflagellar transport 74
215548_s_at	9.71	8.87	-1.79	7.65e-05	0.0032	SCFD1	sec1 family domain containing 1
201146_at	11.28	10.44	-1.79	9.46e-05	0.0037	NFE2L2	nuclear factor, erythroid 2-like 2
215009_s_at	8.72	7.88	-1.79	0.0001	0.0048	THAP9-AS1	THAP9 antisense RNA 1
230559_x_at	5.18	4.34	-1.79	0.0002	0.0059	FGD4	FYVE, RhoGEF and PH domain containing 4
206510_at	6.38	5.54	-1.79	0.0002	0.0059	SIX2	SIX homeobox 2
231864_at	7.6	6.77	-1.79	0.0002	0.0062	ZNF33A	zinc finger protein 33A
226628_at	8.01	7.17	-1.79	0.0002	0.0063	THOC2	THO complex 2
226366_at	7.73	6.89	-1.79	0.0003	0.0072	SHPRH	SNF2 histone linker PHD RING helicase, E3 ubiquitin protein ligase
226747_at	7.59	6.75	-1.79	0.0003	0.0075	TXNDC16	thioredoxin domain containing 16
232451_at	6.17	5.33	-1.79	0.0003	0.0078
235570_at	8.51	7.67	-1.79	0.0004	0.009	RBMS3	RNA binding motif, single stranded interacting protein 3
225121_at	9.24	8.4	-1.79	0.0005	0.0096	TBC1D23	TBC1 domain family, member 23
211676_s_at	8.92	8.08	-1.79	0.0006	0.0106	IFNGR1	interferon gamma receptor 1
214855_s_at	7.14	6.3	-1.79	0.001	0.0138	RALGAPA1; RALGAPA1P	Ral GTPase activating protein, alpha subunit 1 (catalytic); Ral GTPase activating protein, alpha subunit 1 (catalytic) pseudogene
218737_at	7.88	7.04	-1.79	0.0029	0.0258	SBNO1	strawberry notch homolog 1 (Drosophila)
228793_at	7.87	7.04	-1.79	0.0036	0.0294	JMJD1C	jumonji domain containing 1C
218943_s_at	7.93	7.09	-1.79	0.004	0.0313	DDX58	DEAD (Asp-Glu-Ala-Asp) box polypeptide 58
231042_s_at	5.99	5.15	-1.79	0.0075	0.0461
233887_at	6.14	5.31	-1.78	2.99e-06	0.0003	ADGRG6	adhesion G protein-coupled receptor G6
201734_at	10.5	9.67	-1.78	5.68e-06	0.0006	CLCN3	chloride channel, voltage-sensitive 3
237252_at	6.78	5.94	-1.78	7.36e-06	0.0007	THBD	thrombomodulin
225603_s_at	7.71	6.87	-1.78	1.06e-05	0.0009	TRIQK	triple QxxK/R motif containing
201363_s_at	8.78	7.95	-1.78	2.41e-05	0.0015	IVNS1ABP	influenza virus NS1A binding protein
212216_at	8.78	7.95	-1.78	3.33e-05	0.0019	PREPL	prolyl endopeptidase-like
213294_at	9.32	8.49	-1.78	4.65e-05	0.0023	EIF2AK2	eukaryotic translation initiation factor 2-alpha kinase 2
227191_at	5.73	4.9	-1.78	5.6e-05	0.0027	ITFG1	integrin alpha FG-GAP repeat containing 1
218966_at	8.2	7.37	-1.78	6.81e-05	0.003	MYO5C	myosin VC
225302_at	10.5	9.67	-1.78	0.0001	0.0049	TMX3	thioredoxin-related transmembrane protein 3
218490_s_at	8.3	7.47	-1.78	0.0002	0.0051	ZNF302	zinc finger protein 302
236379_at	6.68	5.85	-1.78	0.0002	0.0058
227226_at	8.52	7.69	-1.78	0.0003	0.0074	MRAP2	melanocortin 2 receptor accessory protein 2
229024_at	4.92	4.09	-1.78	0.0003	0.0077	RNF150	ring finger protein 150
201941_at	10.39	9.57	-1.78	0.0004	0.008	CPD	carboxypeptidase D
226259_at	10.72	9.9	-1.78	0.0004	0.0088	EXOC6	exocyst complex component 6
212982_at	8.94	8.11	-1.78	0.0004	0.009	ZDHHC17	zinc finger, DHHC-type containing 17
203403_s_at	10.38	9.55	-1.78	0.0005	0.0101	RNF6	ring finger protein (C3H2C3 type) 6
228745_at	8.62	7.79	-1.78	0.0006	0.0108	SGTB	small glutamine-rich tetratricopeptide repeat (TPR)-containing, beta
222850_s_at	8.71	7.88	-1.78	0.0011	0.0144	DNAJB14	DnaJ (Hsp40) homolog, subfamily B, member 14
224755_at	9.66	8.83	-1.78	0.0012	0.0154	TM9SF3	transmembrane 9 superfamily member 3
1554195_a_at	5.68	4.85	-1.78	0.0012	0.0158	C5orf46	chromosome 5 open reading frame 46
239367_at	7.55	6.72	-1.78	0.0019	0.0203	BDNF	brain-derived neurotrophic factor
226587_at	7.76	6.92	-1.78	0.0031	0.0269	PWAR6	Prader Willi/Angelman region RNA 6
231964_at	6.45	5.62	-1.78	0.0036	0.0293	BICD1	bicaudal D homolog 1 (Drosophila)
219002_at	9.27	8.44	-1.77	3.74e-06	0.0004	FASTKD1	FAST kinase domains 1
235077_at	7.08	6.26	-1.77	6.21e-05	0.0028	MEG3	maternally expressed 3 (non-protein coding)
225176_at	9.73	8.91	-1.77	6.5e-05	0.0029	LNPEP	leucyl/cystinyl aminopeptidase
212239_at	8.12	7.3	-1.77	6.43e-05	0.0029	PIK3R1	phosphoinositide-3-kinase, regulatory subunit 1 (alpha)
214702_at	7.01	6.19	-1.77	0.0001	0.0041	FN1	fibronectin 1
228571_at	8.75	7.92	-1.77	0.0001	0.0043	RBAK	RB-associated KRAB zinc finger
206555_s_at	9.58	8.76	-1.77	0.0001	0.0044	THUMPD1	THUMP domain containing 1
235198_at	8.33	7.5	-1.77	0.0001	0.0049	OSTM1	osteopetrosis associated transmembrane protein 1
212686_at	5.43	4.6	-1.77	0.0002	0.0053	PPM1H	protein phosphatase, Mg2+/Mn2+ dependent, 1H
227685_at	7.51	6.69	-1.77	0.0002	0.0057	TMF1	TATA element modulatory factor 1
203543_s_at	7.36	6.53	-1.77	0.0002	0.0062	KLF9	Kruppel-like factor 9
203840_at	6.98	6.15	-1.77	0.0002	0.0064	BLZF1	basic leucine zipper nuclear factor 1
228088_at	7.3	6.48	-1.77	0.0002	0.0064	SESTD1	SEC14 and spectrin domains 1
225752_at	8.33	7.51	-1.77	0.0003	0.0068	NIPA1	non imprinted in Prader-Willi/Angelman syndrome 1
203584_at	10.03	9.21	-1.77	0.0003	0.0071	EMC2	ER membrane protein complex subunit 2
239710_at	5.48	4.65	-1.77	0.0003	0.0073	FIGN	fidgetin
207098_s_at	9.39	8.57	-1.77	0.0004	0.0086	MFN1	mitofusin 1
1559360_at	5.65	4.83	-1.77	0.0004	0.0089
215811_at	6.79	5.96	-1.77	0.0006	0.0108	SNCA	synuclein alpha
219787_s_at	9.08	8.25	-1.77	0.0008	0.0125	ECT2	epithelial cell transforming 2
235103_at	9.13	8.31	-1.77	0.001	0.0143	MAN2A1	mannosidase, alpha, class 2A, member 1
227209_at	4.6	3.77	-1.77	0.0015	0.0174	CNTN1	contactin 1
218332_at	7.1	6.28	-1.77	0.004	0.0314	BEX1	brain expressed X-linked 1
227036_at	7.91	7.09	-1.76	1.21e-09	8.51e-07	RASAL2	RAS protein activator like 2
203662_s_at	6.94	6.12	-1.76	6.99e-07	0.0001	TMOD1	tropomodulin 1
213424_at	4.51	3.7	-1.76	2.18e-05	0.0014	KIAA0895	KIAA0895
209226_s_at	11.36	10.54	-1.76	3.27e-05	0.0018	TNPO1	transportin 1
212927_at	8.47	7.65	-1.76	5.41e-05	0.0026	SMC5	structural maintenance of chromosomes 5
219913_s_at	8.33	7.51	-1.76	0.0001	0.0043	CRNKL1	crooked neck pre-mRNA splicing factor 1
201991_s_at	11.9	11.08	-1.76	0.0001	0.0043	KIF5B	kinesin family member 5B
202604_x_at	8.96	8.14	-1.76	0.0001	0.0048	ADAM10	ADAM metallopeptidase domain 10
202797_at	10.23	9.41	-1.76	0.0002	0.0056	SACM1L	SAC1 suppressor of actin mutations 1-like (yeast)
226885_at	7.83	7.01	-1.76	0.0002	0.0061	RNF217	ring finger protein 217
202373_s_at	9.66	8.85	-1.76	0.0003	0.0072	RAB3GAP2	RAB3 GTPase activating protein subunit 2 (non-catalytic)
233607_at	5.31	4.5	-1.76	0.0004	0.009
224897_at	10.2	9.38	-1.76	0.0006	0.0104	WDR26	WD repeat domain 26
204369_at	8.4	7.59	-1.76	0.0006	0.011	PIK3CA	phosphatidylinositol-4,5-bisphosphate 3-kinase, catalytic subunit alpha
206061_s_at	7.82	7	-1.76	0.001	0.0137	DICER1	dicer 1, ribonuclease type III
213684_s_at	7.33	6.51	-1.76	0.0014	0.0168	PDLIM5	PDZ and LIM domain 5
204154_at	6.54	5.72	-1.76	0.0068	0.0432	CDO1	cysteine dioxygenase type 1
1553635_s_at	5.7	4.89	-1.75	4.54e-06	0.0005	TCTEX1D1	Tctex1 domain containing 1
201780_s_at	9	8.2	-1.75	4.28e-05	0.0022	RNF13	ring finger protein 13
222553_x_at	8.84	8.04	-1.75	5.57e-05	0.0026	OXR1	oxidation resistance 1
242586_at	4.97	4.16	-1.75	7.37e-05	0.0031	FSD1L	fibronectin type III and SPRY domain containing 1-like
230383_x_at	7.89	7.09	-1.75	7.8e-05	0.0032	SLFN5	schlafen family member 5
225174_at	10.69	9.89	-1.75	0.0001	0.0041	DNAJC10	DnaJ (Hsp40) homolog, subfamily C, member 10
225599_s_at	7.75	6.94	-1.75	0.0002	0.0051	TRIQK	triple QxxK/R motif containing
203637_s_at	9.24	8.44	-1.75	0.0002	0.0057	MID1	midline 1
226894_at	8.56	7.75	-1.75	0.0002	0.0059	SLC35A3	solute carrier family 35 (UDP-N-acetylglucosamine (UDP-GlcNAc) transporter), member A3
226626_at	9.06	8.25	-1.75	0.0002	0.0059	THOC2	THO complex 2
226538_at	10.57	9.76	-1.75	0.0003	0.0069	MAN2A1	mannosidase, alpha, class 2A, member 1
224726_at	8.79	7.98	-1.75	0.0003	0.0069	MIB1	mindbomb E3 ubiquitin protein ligase 1
222656_at	6.93	6.13	-1.75	0.0003	0.0069	UBE2W	ubiquitin-conjugating enzyme E2W (putative)
213295_at	7.58	6.78	-1.75	0.0004	0.0084	CYLD	cylindromatosis (turban tumor syndrome)
206084_at	4.33	3.52	-1.75	0.0005	0.0095	PTPRR	protein tyrosine phosphatase, receptor type, R
226390_at	10.01	9.21	-1.75	0.0006	0.0102	STARD4	StAR-related lipid transfer domain containing 4
230679_at	5.84	5.03	-1.75	0.0008	0.0125	DCAF10	DDB1 and CUL4 associated factor 10
208070_s_at	9.4	8.59	-1.75	0.0011	0.0146	REV3L	REV3 like, DNA directed polymerase zeta catalytic subunit
209170_s_at	4.47	3.66	-1.75	0.0012	0.0153	GPM6B	glycoprotein M6B
223641_at	6.92	6.11	-1.75	0.0016	0.0184
205442_at	4.27	3.46	-1.75	0.0025	0.0235	MFAP3L	microfibrillar associated protein 3 like
205659_at	6.25	5.44	-1.75	0.0028	0.0253	HDAC9	histone deacetylase 9
209286_at	9.44	8.64	-1.75	0.0033	0.0281	CDC42EP3	CDC42 effector protein (Rho GTPase binding) 3
207379_at	6.36	5.55	-1.75	0.004	0.0313	EDIL3	EGF-like repeats and discoidin I-like domains 3
225373_at	7.29	6.49	-1.75	0.0055	0.0376	C10orf54	chromosome 10 open reading frame 54
241786_at	6.61	5.8	-1.75	0.0055	0.0376
210042_s_at	9.21	8.4	-1.75	0.0055	0.0379	CTSZ	cathepsin Z
209687_at	4.96	4.16	-1.75	0.0063	0.0409	CXCL12	chemokine (C-X-C motif) ligand 12
236561_at	6.14	5.33	-1.75	0.0078	0.0472	TGFBR1	transforming growth factor, beta receptor 1
228748_at	9.51	8.7	-1.75	0.0079	0.0475	CD59	CD59 molecule, complement regulatory protein
244802_at	4.21	3.41	-1.74	8.29e-09	3.62e-06
203017_s_at	6.88	6.09	-1.74	2.11e-07	4.37e-05	SSX2IP	synovial sarcoma, X breakpoint 2 interacting protein
226134_s_at	8.36	7.56	-1.74	3.99e-07	7.34e-05	MSI2	musashi RNA binding protein 2
205171_at	7.81	7.01	-1.74	7.4e-07	0.0001	PTPN4	protein tyrosine phosphatase, non-receptor type 4 (megakaryocyte)
218618_s_at	11.6	10.81	-1.74	6.78e-06	0.0006	FNDC3B	fibronectin type III domain containing 3B
209656_s_at	10.66	9.87	-1.74	1.03e-05	0.0009	TMEM47	transmembrane protein 47
204573_at	8.56	7.76	-1.74	4.34e-05	0.0022	CROT	carnitine O-octanoyltransferase
235349_at	6.09	5.29	-1.74	4.45e-05	0.0023	RMDN2	regulator of microtubule dynamics 2
202630_at	8.87	8.08	-1.74	5.05e-05	0.0025	APPBP2	amyloid beta precursor protein (cytoplasmic tail) binding protein 2
203803_at	7.92	7.12	-1.74	6.28e-05	0.0028	PCYOX1	prenylcysteine oxidase 1
240172_at	6.45	5.65	-1.74	8.03e-05	0.0033	ERGIC2	ERGIC and golgi 2
213271_s_at	8.25	7.45	-1.74	0.0001	0.0047	DOPEY1	dopey family member 1
228680_at	8	7.2	-1.74	0.0002	0.0052	KIF3A	kinesin family member 3A
200914_x_at	9.96	9.16	-1.74	0.0002	0.0052	KTN1	kinectin 1 (kinesin receptor)
224865_at	9.07	8.27	-1.74	0.0002	0.0058	FAR1	fatty acyl CoA reductase 1
225108_at	9.1	8.3	-1.74	0.0002	0.0064	AGPS	alkylglycerone phosphate synthase
210664_s_at	12.15	11.36	-1.74	0.0005	0.0095	TFPI	tissue factor pathway inhibitor (lipoprotein-associated coagulation inhibitor)
203079_s_at	9.71	8.9	-1.74	0.0005	0.01	CUL2	cullin 2
219304_s_at	8.32	7.52	-1.74	0.0007	0.0113	PDGFD	platelet derived growth factor D
223310_x_at	9.75	8.95	-1.74	0.0007	0.0118	PNPLA8	patatin-like phospholipase domain containing 8
214937_x_at	10.04	9.24	-1.74	0.0008	0.0121	PCM1	pericentriolar material 1
226154_at	10.48	9.68	-1.74	0.0008	0.0124	DNM1L	dynamin 1-like
212648_at	9.86	9.06	-1.74	0.0008	0.0125	DHX29	DEAH (Asp-Glu-Ala-His) box polypeptide 29
218859_s_at	8.72	7.93	-1.74	0.0009	0.0128	ESF1	ESF1 nucleolar pre-rRNA processing protein homolog
228045_at	7.19	6.4	-1.74	0.0009	0.0131	SUGT1	SGT1 homolog, MIS12 kinetochore complex assembly cochaperone
220933_s_at	9.01	8.21	-1.74	0.0024	0.0228	ZCCHC6	zinc finger, CCHC domain containing 6
218349_s_at	9.14	8.34	-1.74	0.0033	0.0278	ZWILCH	zwilch kinetochore protein
227568_at	7.98	7.18	-1.74	0.0044	0.0328	HECTD2	HECT domain containing E3 ubiquitin protein ligase 2
229553_at	9.54	8.74	-1.74	0.006	0.0399	PGM2L1	phosphoglucomutase 2-like 1
224848_at	8.41	7.62	-1.73	3.83e-06	0.0004	CDK6	cyclin-dependent kinase 6
226402_at	7.19	6.39	-1.73	1.05e-05	0.0009	CYP2U1	cytochrome P450, family 2, subfamily U, polypeptide 1
223249_at	7.41	6.62	-1.73	5.3e-05	0.0026	CLDN12	claudin 12
226568_at	7.67	6.88	-1.73	8.9e-05	0.0036	FAM102B	family with sequence similarity 102, member B
204076_at	10.22	9.43	-1.73	0.0001	0.0042	ENTPD4	ectonucleoside triphosphate diphosphohydrolase 4
227585_at	6.9	6.11	-1.73	0.0001	0.0047	ATAD1	ATPase family, AAA domain containing 1
201348_at	7.01	6.22	-1.73	0.0002	0.005	GPX3	glutathione peroxidase 3
227605_at	7.66	6.87	-1.73	0.0002	0.0055	AIMP1	aminoacyl tRNA synthetase complex-interacting multifunctional protein 1
209654_at	9.6	8.81	-1.73	0.0002	0.0056	ICE1	interactor of little elongation complex ELL subunit 1
228734_at	5.48	4.69	-1.73	0.0002	0.0058	UBE2V2	ubiquitin conjugating enzyme E2 variant 2
200791_s_at	12.08	11.28	-1.73	0.0002	0.0062	IQGAP1	IQ motif containing GTPase activating protein 1
208733_at	6.76	5.98	-1.73	0.0002	0.0063	RAB2A	RAB2A, member RAS oncogene family
229804_x_at	7.52	6.73	-1.73	0.0004	0.0081	CBWD2	COBW domain containing 2
229075_at	6.1	5.31	-1.73	0.0004	0.0083	SPATA5	spermatogenesis associated 5
221156_x_at	7.19	6.39	-1.73	0.0005	0.0091	CCPG1	cell cycle progression 1
233924_s_at	9.3	8.5	-1.73	0.0005	0.0093	EXOC6	exocyst complex component 6
228029_at	7.56	6.77	-1.73	0.0005	0.0093	ZNF721	zinc finger protein 721
217043_s_at	9.05	8.26	-1.73	0.0005	0.0094	MFN1	mitofusin 1
226045_at	6.84	6.05	-1.73	0.0007	0.0116	FRS2	fibroblast growth factor receptor substrate 2
223236_at	9.15	8.36	-1.73	0.0009	0.0129	NSRP1	nuclear speckle splicing regulatory protein 1
223340_at	6.52	5.73	-1.73	0.0009	0.0135	ATL1	atlastin GTPase 1
208662_s_at	11.26	10.47	-1.73	0.0012	0.0157	TTC3	tetratricopeptide repeat domain 3
241721_at	7.82	7.03	-1.73	0.0013	0.0166
241775_at	5.59	4.8	-1.73	0.0019	0.0198
236471_at	8.21	7.43	-1.73	0.0026	0.0239	NFE2L3	nuclear factor, erythroid 2-like 3
202196_s_at	9.84	9.05	-1.73	0.0049	0.035	DKK3	dickkopf WNT signaling pathway inhibitor 3
203661_s_at	6.95	6.17	-1.72	1.65e-07	3.72e-05	TMOD1	tropomodulin 1
207012_at	6.66	5.88	-1.72	3.55e-06	0.0004	MMP16	matrix metallopeptidase 16 (membrane-inserted)
218196_at	8.65	7.87	-1.72	3.95e-06	0.0004	OSTM1	osteopetrosis associated transmembrane protein 1
219037_at	9.37	8.59	-1.72	3.39e-06	0.0004	RRP15	ribosomal RNA processing 15 homolog
212930_at	7.17	6.39	-1.72	5.12e-06	0.0005	ATP2B1	ATPase, Ca++ transporting, plasma membrane 1
224847_at	9.38	8.6	-1.72	1.25e-05	0.001	CDK6	cyclin-dependent kinase 6
223547_at	8.11	7.33	-1.72	3.53e-05	0.0019	JKAMP	JNK1/MAPK8-associated membrane protein
225008_at	8.24	7.47	-1.72	4.74e-05	0.0024	ASPH	aspartate beta-hydroxylase
202653_s_at	10.64	9.86	-1.72	0.0001	0.0049	2020-03-07	membrane associated ring finger 7
220419_s_at	10.49	9.71	-1.72	0.0002	0.0056	USP25	ubiquitin specific peptidase 25
230201_at	7.26	6.48	-1.72	0.0002	0.0065	FXR1	fragile X mental retardation, autosomal homolog 1
227041_at	8.07	7.29	-1.72	0.0003	0.0066	SESTD1	SEC14 and spectrin domains 1
212215_at	9.32	8.53	-1.72	0.0003	0.0068	PREPL	prolyl endopeptidase-like
227233_at	3.81	3.02	-1.72	0.0003	0.0069	TSPAN2	tetraspanin 2
212417_at	8.51	7.73	-1.72	0.0003	0.0077	SCAMP1	secretory carrier membrane protein 1
227539_at	7.72	6.94	-1.72	0.0004	0.0083	GNA13	guanine nucleotide binding protein (G protein), alpha 13
213044_at	11.09	10.31	-1.72	0.0004	0.0085	ROCK1	Rho-associated, coiled-coil containing protein kinase 1
219237_s_at	8.73	7.95	-1.72	0.0005	0.0092	DNAJB14	DnaJ (Hsp40) homolog, subfamily B, member 14
227523_s_at	8.66	7.87	-1.72	0.0005	0.0093	PHF20L1	PHD finger protein 20-like 1
226343_at	9.57	8.8	-1.72	0.0005	0.0095	DPP8	dipeptidyl-peptidase 8
229969_at	7.41	6.62	-1.72	0.0005	0.0095	SEC63	SEC63 homolog, protein translocation regulator
206373_at	4.53	3.75	-1.72	0.0006	0.0103	ZIC1	Zic family member 1
240458_at	7.08	6.3	-1.72	0.0006	0.0108
226178_at	9.4	8.62	-1.72	0.0006	0.011	SOCS4	suppressor of cytokine signaling 4
203310_at	9.92	9.13	-1.72	0.0009	0.0131	STXBP3	syntaxin binding protein 3
211009_s_at	8.67	7.89	-1.72	0.0013	0.0161	ZNF271P	zinc finger protein 271, pseudogene
239393_at	5.9	5.12	-1.72	0.0013	0.0163
226800_at	6.68	5.9	-1.72	0.0014	0.017	EFCAB7	EF-hand calcium binding domain 7
215209_at	6.07	5.29	-1.72	0.0054	0.0371	SEC24D	SEC24 homolog D, COPII coat complex component
222209_s_at	9.2	8.42	-1.71	1.51e-06	0.0002	TMEM135	transmembrane protein 135
203217_s_at	8.83	8.05	-1.71	7.16e-06	0.0007	ST3GAL5	ST3 beta-galactoside alpha-2,3-sialyltransferase 5
201462_at	10.14	9.36	-1.71	1.85e-05	0.0013	SCRN1	secernin 1
213549_at	8.25	7.48	-1.71	2.58e-05	0.0016	PDZD8	PDZ domain containing 8
203888_at	8.32	7.54	-1.71	5.51e-05	0.0026	THBD	thrombomodulin
210592_s_at	12.35	11.57	-1.71	6.16e-05	0.0028	SAT1	spermidine/spermine N1-acetyltransferase 1
235125_x_at	8.11	7.34	-1.71	7.39e-05	0.0031	FAM73A	family with sequence similarity 73, member A
227246_at	7.93	7.15	-1.71	8.72e-05	0.0035	PLRG1	pleiotropic regulator 1
1552790_a_at	8	7.23	-1.71	0.0002	0.0052	SEC62	SEC62 homolog, preprotein translocation factor
207405_s_at	8.93	8.16	-1.71	0.0002	0.0066	RAD17	RAD17 checkpoint clamp loader component
201832_s_at	11.14	10.36	-1.71	0.0003	0.007	USO1	USO1 vesicle transport factor
226217_at	9.67	8.9	-1.71	0.0003	0.0071	SLC30A7	solute carrier family 30 (zinc transporter), member 7
204496_at	9.08	8.31	-1.71	0.0003	0.0073	STRN3	striatin, calmodulin binding protein 3
209095_at	10.8	10.02	-1.71	0.0004	0.009	DLD	dihydrolipoamide dehydrogenase
209512_at	7.3	6.53	-1.71	0.0004	0.009	HSDL2	hydroxysteroid dehydrogenase like 2
204681_s_at	9.7	8.93	-1.71	0.0004	0.009	RAPGEF5	Rap guanine nucleotide exchange factor 5
235264_at	6.55	5.77	-1.71	0.0005	0.0092	HCFC2	host cell factor C2
218331_s_at	9.47	8.7	-1.71	0.0005	0.01	FAM208B	family with sequence similarity 208, member B
228286_at	6.24	5.46	-1.71	0.0005	0.01	GEN1	GEN1 Holliday junction 5' flap endonuclease
226395_at	8.81	8.03	-1.71	0.0006	0.0105	HOOK3	hook microtubule-tethering protein 3
209921_at	11.06	10.29	-1.71	0.0006	0.0109	SLC7A11	solute carrier family 7 (anionic amino acid transporter light chain, xc- system), member 11
232165_at	4.59	3.82	-1.71	0.0007	0.0114	EPPK1	epiplakin 1
226510_at	9.03	8.26	-1.71	0.0009	0.0129	HEATR5A	HEAT repeat containing 5A
201057_s_at	9.53	8.76	-1.71	0.0009	0.0131	GOLGB1	golgin B1
227031_at	8.13	7.35	-1.71	0.0009	0.0135	SNX13	sorting nexin 13
225814_at	9.13	8.36	-1.71	0.0009	0.0135	XRN1	5'-3' exoribonuclease 1
218518_at	8.63	7.85	-1.71	0.0012	0.0155	FAM13B	family with sequence similarity 13, member B
231252_at	6.2	5.43	-1.71	0.0022	0.0216	KANSL1L	KAT8 regulatory NSL complex subunit 1 like
204352_at	7.96	7.19	-1.71	0.0046	0.034	TRAF5	TNF receptor-associated factor 5
205504_at	6.63	5.86	-1.7	2.92e-06	0.0003	BTK	Bruton agammaglobulinemia tyrosine kinase
235685_at	7.03	6.26	-1.7	2.9e-06	0.0003
230158_at	4.2	3.43	-1.7	7.6e-06	0.0007	DPY19L2	dpy-19-like 2 (C. elegans)
224861_at	9.58	8.82	-1.7	1.2e-05	0.001	GNAQ	guanine nucleotide binding protein (G protein), q polypeptide
232676_x_at	9.32	8.56	-1.7	1.65e-05	0.0012	MYEF2	myelin expression factor 2
202614_at	9.85	9.08	-1.7	3.24e-05	0.0018	SLC30A9	solute carrier family 30 (zinc transporter), member 9
219771_at	7.29	6.53	-1.7	3.29e-05	0.0018	TBC1D8B	TBC1 domain family, member 8B (with GRAM domain)
226020_s_at	7.28	6.52	-1.7	4.36e-05	0.0022	DAB1; OMA1	Dab, reelin signal transducer, homolog 1 (Drosophila); OMA1 zinc metallopeptidase
202620_s_at	12.04	11.28	-1.7	6.5e-05	0.0029	PLOD2	procollagen-lysine, 2-oxoglutarate 5-dioxygenase 2
222558_at	8.04	7.28	-1.7	8.96e-05	0.0036	RPRD1A	regulation of nuclear pre-mRNA domain containing 1A
212342_at	7.87	7.11	-1.7	9.21e-05	0.0036	YIPF6	Yip1 domain family member 6
224700_at	11.27	10.51	-1.7	0.0001	0.0039	STT3B	STT3B, subunit of the oligosaccharyltransferase complex (catalytic)
206613_s_at	5.92	5.15	-1.7	0.0001	0.0049	TAF1A	TATA box binding protein (TBP)-associated factor, RNA polymerase I, A, 48kDa
219833_s_at	8.24	7.47	-1.7	0.0002	0.0059	EFHC1	EF-hand domain (C-terminal) containing 1
203202_at	9.04	8.27	-1.7	0.0002	0.0061	KRR1	KRR1, small subunit (SSU) processome component, homolog (yeast)
64883_at	7.36	6.6	-1.7	0.0002	0.0061	MOSPD2	motile sperm domain containing 2
228724_at	4.95	4.18	-1.7	0.0003	0.0066	TTLL7	tubulin tyrosine ligase-like family member 7
220926_s_at	8.36	7.6	-1.7	0.0003	0.0067	EDEM3	ER degradation enhancer, mannosidase alpha-like 3
225885_at	10.31	9.54	-1.7	0.0003	0.0072	EEA1	early endosome antigen 1
218311_at	8.35	7.58	-1.7	0.0003	0.0073	MAP4K3	mitogen-activated protein kinase kinase kinase kinase 3
211368_s_at	6.65	5.88	-1.7	0.0004	0.0083	CASP1	caspase 1
217941_s_at	10.12	9.35	-1.7	0.0004	0.0085	ERBB2IP	erbb2 interacting protein
201359_at	12.11	11.34	-1.7	0.0005	0.0095	COPB1	coatomer protein complex subunit beta 1
229885_at	7.99	7.22	-1.7	0.0005	0.0095	RSF1	remodeling and spacing factor 1
212867_at	8.04	7.27	-1.7	0.0006	0.0108	NCOA2	nuclear receptor coactivator 2
228483_s_at	7.06	6.3	-1.7	0.0006	0.0108	TAF9B	TAF9B RNA polymerase II, TATA box binding protein (TBP)-associated factor, 31kDa
225910_at	8.41	7.64	-1.7	0.0006	0.011	HELZ	helicase with zinc finger
212842_x_at	9.98	9.21	-1.7	0.0008	0.0126	RGPD5; RGPD6; RGPD8	RANBP2-like and GRIP domain containing 5; RANBP2-like and GRIP domain containing 6; RANBP2-like and GRIP domain containing 8
210346_s_at	8.63	7.86	-1.7	0.001	0.0137	CLK4	CDC like kinase 4
224778_s_at	10.07	9.31	-1.7	0.0014	0.0171	TAOK1	TAO kinase 1
212308_at	6.52	5.76	-1.7	0.0019	0.0198	CLASP2	cytoplasmic linker associated protein 2
238688_at	7.66	6.9	-1.7	0.0028	0.0253	TPM1	tropomyosin 1 (alpha)
213065_at	8.98	8.21	-1.7	0.0032	0.0273	ZFC3H1	zinc finger, C3H1-type containing
222235_s_at	9.02	8.25	-1.7	0.0043	0.0327	CSGALNACT2	chondroitin sulfate N-acetylgalactosaminyltransferase 2
226529_at	10.11	9.35	-1.69	1.49e-05	0.0011	TMEM106B	transmembrane protein 106B
212120_at	9.6	8.84	-1.69	1.96e-05	0.0013	RHOQ	ras homolog family member Q
243356_at	6.69	5.93	-1.69	1.98e-05	0.0013
205222_at	5.2	4.45	-1.69	4.68e-05	0.0024	EHHADH	enoyl-CoA, hydratase/3-hydroxyacyl CoA dehydrogenase
206277_at	6.06	5.3	-1.69	6.56e-05	0.0029	P2RY2	purinergic receptor P2Y, G-protein coupled, 2
228900_at	6.68	5.92	-1.69	6.8e-05	0.003	SPECC1	sperm antigen with calponin homology and coiled-coil domains 1
1552312_a_at	7.85	7.09	-1.69	9.87e-05	0.0038	MFAP3	microfibrillar associated protein 3
239835_at	6.18	5.43	-1.69	0.0001	0.0039	KBTBD8	kelch repeat and BTB (POZ) domain containing 8
227947_at	10.56	9.81	-1.69	0.0001	0.0045	PHACTR2	phosphatase and actin regulator 2
212628_at	9.82	9.07	-1.69	0.0002	0.0052	PKN2	protein kinase N2
200976_s_at	10.96	10.2	-1.69	0.0002	0.0053	TAX1BP1	Tax1 (human T-cell leukemia virus type I) binding protein 1
1558956_s_at	8.83	8.08	-1.69	0.0002	0.0055	IFT80	intraflagellar transport 80
235549_at	7.43	6.66	-1.69	0.0002	0.0058	RNF144B	ring finger protein 144B
201992_s_at	8.95	8.19	-1.69	0.0002	0.0059	KIF5B	kinesin family member 5B
209741_x_at	6.47	5.71	-1.69	0.0002	0.006	SCAPER	S-phase cyclin A-associated protein in the ER
235175_at	5.96	5.21	-1.69	0.0003	0.0078	GBP4	guanylate binding protein 4
243042_at	6.69	5.94	-1.69	0.0004	0.0081	FAM73A	family with sequence similarity 73, member A
206581_at	5.97	5.22	-1.69	0.0004	0.0083	BNC1	basonuclin 1
226098_at	8.52	7.76	-1.69	0.0004	0.0087	IFT80	intraflagellar transport 80
224938_at	8.92	8.16	-1.69	0.0006	0.0105	NUFIP2	nuclear fragile X mental retardation protein interacting protein 2
223982_s_at	9.47	8.71	-1.69	0.0008	0.0125	PNPLA8	patatin-like phospholipase domain containing 8
208883_at	7.53	6.77	-1.69	0.0009	0.0131	UBR5	ubiquitin protein ligase E3 component n-recognin 5
203519_s_at	9.12	8.36	-1.69	0.001	0.0136	UPF2	UPF2 regulator of nonsense transcripts homolog (yeast)
225366_at	8.74	7.99	-1.69	0.0012	0.0154	PGM2	phosphoglucomutase 2
202778_s_at	9.07	8.31	-1.69	0.0014	0.0166	ZMYM2	zinc finger, MYM-type 2
227934_at	7.53	6.77	-1.69	0.0014	0.017	KPNA5	karyopherin alpha 5 (importin alpha 6)
227777_at	8.41	7.65	-1.69	0.0016	0.0184
224341_x_at	8.72	7.97	-1.69	0.0017	0.0189	TLR4	toll-like receptor 4
229114_at	6.97	6.22	-1.69	0.0017	0.019	GAB1	GRB2-associated binding protein 1
222740_at	8.02	7.27	-1.69	0.0019	0.0203	ATAD2	ATPase family, AAA domain containing 2
230733_at	8.11	7.35	-1.69	0.002	0.0204
205559_s_at	7.89	7.14	-1.69	0.0023	0.0222	PCSK5	proprotein convertase subtilisin/kexin type 5
227415_at	9.04	8.29	-1.69	0.0037	0.0299	DGKH	diacylglycerol kinase, eta
228200_at	7.19	6.43	-1.68	7.22e-08	1.94e-05	ZNF252P	zinc finger protein 252, pseudogene
223437_at	7.26	6.51	-1.68	7.52e-07	0.0001	PPARA	peroxisome proliferator-activated receptor alpha
222692_s_at	10.43	9.68	-1.68	1.3e-06	0.0002	FNDC3B	fibronectin type III domain containing 3B
225032_at	12.23	11.48	-1.68	3.26e-06	0.0004	FNDC3B	fibronectin type III domain containing 3B
227272_at	8.22	7.47	-1.68	5.46e-06	0.0005	C15orf52	chromosome 15 open reading frame 52
218610_s_at	7.12	6.38	-1.68	7.27e-06	0.0007	CPPED1	calcineurin-like phosphoesterase domain containing 1
229549_at	8.69	7.94	-1.68	8.53e-05	0.0035	CALU	calumenin
212468_at	7.45	6.7	-1.68	8.87e-05	0.0036	SPAG9	sperm associated antigen 9
209838_at	7.58	6.83	-1.68	0.0002	0.0059	COPS2	COP9 signalosome subunit 2
225474_at	8.43	7.68	-1.68	0.0002	0.0059	MAGI1	membrane associated guanylate kinase, WW and PDZ domain containing 1
227655_at	5.71	4.97	-1.68	0.0002	0.006	SNHG18	small nucleolar RNA host gene 18
209798_at	8.47	7.73	-1.68	0.0002	0.0063	NPAT	nuclear protein, ataxia-telangiectasia locus
227121_at	7.52	6.77	-1.68	0.0003	0.0067	ZBTB20	zinc finger and BTB domain containing 20
212217_at	8.52	7.78	-1.68	0.0003	0.0074	PREPL	prolyl endopeptidase-like
241484_x_at	5.46	4.71	-1.68	0.0003	0.0075	FRG1CP	FSHD region gene 1 family member C, pseudogene
202739_s_at	7.84	7.09	-1.68	0.0003	0.0076	PHKB	phosphorylase kinase, beta
222667_s_at	8.6	7.85	-1.68	0.0004	0.0086	ASH1L	ash1 (absent, small, or homeotic)-like (Drosophila)
227766_at	7.59	6.84	-1.68	0.0004	0.009	LIG4	ligase IV, DNA, ATP-dependent
220049_s_at	6.37	5.62	-1.68	0.0005	0.0091	PDCD1LG2	programmed cell death 1 ligand 2
227018_at	8.21	7.46	-1.68	0.0005	0.0093	DPP8	dipeptidyl-peptidase 8
218986_s_at	7.55	6.81	-1.68	0.0006	0.0108	DDX60	DEAD (Asp-Glu-Ala-Asp) box polypeptide 60
203341_at	9.42	8.67	-1.68	0.0007	0.0117	CEBPZ	CCAAT/enhancer binding protein (C/EBP), zeta
218649_x_at	9.22	8.47	-1.68	0.0008	0.0125	NEMF	nuclear export mediator factor
226922_at	8.16	7.41	-1.68	0.0008	0.0127	RANBP2	RAN binding protein 2
213243_at	8.38	7.64	-1.68	0.001	0.0138	VPS13B	vacuolar protein sorting 13 homolog B (yeast)
214895_s_at	8.85	8.1	-1.68	0.001	0.014	ADAM10	ADAM metallopeptidase domain 10
212515_s_at	10.52	9.77	-1.68	0.001	0.0143	DDX3X	DEAD (Asp-Glu-Ala-Asp) box helicase 3, X-linked
205250_s_at	7.72	6.96	-1.68	0.0011	0.0144	CEP290	centrosomal protein 290kDa
212637_s_at	7.69	6.93	-1.68	0.0011	0.0145	WWP1	WW domain containing E3 ubiquitin protein ligase 1
235727_at	7.7	6.95	-1.68	0.0011	0.015	KLHL28	kelch-like family member 28
230793_at	6.93	6.18	-1.68	0.0014	0.0169	LRRC16A	leucine rich repeat containing 16A
232194_at	7.26	6.51	-1.68	0.0016	0.0181	METTL4	methyltransferase like 4
201964_at	8.87	8.12	-1.68	0.0017	0.0188	SETX	senataxin
222837_s_at	7.57	6.82	-1.68	0.0021	0.0211	NAA15	N(alpha)-acetyltransferase 15, NatA auxiliary subunit
220199_s_at	10.03	9.27	-1.68	0.0022	0.0219	AIDA	axin interactor, dorsalization associated
204984_at	4.85	4.1	-1.68	0.0023	0.0226	GPC4	glypican 4
224793_s_at	8.59	7.84	-1.68	0.0031	0.0271	TGFBR1	transforming growth factor, beta receptor 1
221768_at	8.83	8.08	-1.68	0.0045	0.0332	SFPQ	splicing factor proline/glutamine-rich
213910_at	5.67	4.92	-1.68	0.0048	0.0348	IGFBP7	insulin like growth factor binding protein 7
201506_at	9.44	8.69	-1.68	0.0061	0.0401	TGFBI	transforming growth factor, beta-induced, 68kDa
203998_s_at	5.65	4.89	-1.68	0.0072	0.0448	SYT1	synaptotagmin I
212934_at	7.81	7.07	-1.67	5.71e-08	1.65e-05	UBXN2B	UBX domain protein 2B
230258_at	5.37	4.62	-1.67	1.9e-06	0.0002	GLIS3	GLIS family zinc finger 3
209442_x_at	6.63	5.89	-1.67	2.09e-06	0.0003	ANK3	ankyrin 3, node of Ranvier (ankyrin G)
243931_at	7.31	6.57	-1.67	6.85e-06	0.0006
209655_s_at	8.78	8.04	-1.67	1.68e-05	0.0012	TMEM47	transmembrane protein 47
203011_at	10.56	9.82	-1.67	1.91e-05	0.0013	IMPA1	inositol(myo)-1(or 4)-monophosphatase 1
203884_s_at	7.97	7.23	-1.67	2.36e-05	0.0015	RAB11FIP2	RAB11 family interacting protein 2 (class I)
221802_s_at	8.77	8.03	-1.67	2.98e-05	0.0017	SHTN1	shootin 1
202468_s_at	11.61	10.88	-1.67	5.36e-05	0.0026	CTNNAL1	catenin (cadherin-associated protein), alpha-like 1
203387_s_at	9.64	8.9	-1.67	5.38e-05	0.0026	TBC1D4	TBC1 domain family, member 4
226094_at	9.49	8.75	-1.67	5.74e-05	0.0027	PIK3C2A	phosphatidylinositol-4-phosphate 3-kinase, catalytic subunit type 2 alpha
202603_at	11.97	11.23	-1.67	7.53e-05	0.0032	ADAM10	ADAM metallopeptidase domain 10
203285_s_at	8.44	7.7	-1.67	7.72e-05	0.0032	HS2ST1	heparan sulfate 2-O-sulfotransferase 1
1552789_at	5.64	4.9	-1.67	0.0001	0.0046	SEC62	SEC62 homolog, preprotein translocation factor
201831_s_at	9.56	8.82	-1.67	0.0001	0.0049	USO1	USO1 vesicle transport factor
235470_at	6.67	5.93	-1.67	0.0002	0.0051	LSM8; NAA38	LSM8 homolog, U6 small nuclear RNA associated; N(alpha)-acetyltransferase 38, NatC auxiliary subunit
203636_at	9.36	8.62	-1.67	0.0002	0.0051	MID1	midline 1
210117_at	7.18	6.44	-1.67	0.0002	0.0051	SPAG1	sperm associated antigen 1
213306_at	9.93	9.19	-1.67	0.0002	0.0057	MPDZ	multiple PDZ domain protein
226837_at	8.11	7.37	-1.67	0.0003	0.0071	SPRED1	sprouty-related, EVH1 domain containing 1
222391_at	11.38	10.65	-1.67	0.0003	0.0073	COX7A2; TMEM30A	cytochrome c oxidase subunit VIIa polypeptide 2 (liver); transmembrane protein 30A
218854_at	9.48	8.74	-1.67	0.0004	0.0086	DSE	dermatan sulfate epimerase
225411_at	8.56	7.82	-1.67	0.0004	0.0086	TMEM87B	transmembrane protein 87B
226942_at	9.1	8.35	-1.67	0.0005	0.0093	PHF20L1	PHD finger protein 20-like 1
210849_s_at	9.49	8.75	-1.67	0.0005	0.0096	VPS41	vacuolar protein sorting 41 homolog (S. cerevisiae)
201133_s_at	10.03	9.28	-1.67	0.0005	0.0097	PJA2	praja ring finger 2, E3 ubiquitin protein ligase
213019_at	9.94	9.21	-1.67	0.0005	0.0098	RANBP6	RAN binding protein 6
204500_s_at	8.58	7.84	-1.67	0.0008	0.012	AGTPBP1	ATP/GTP binding protein 1
209935_at	8.91	8.17	-1.67	0.0007	0.012	ATP2C1	ATPase, Ca++ transporting, type 2C, member 1
227713_at	9.16	8.42	-1.67	0.0008	0.0125	KATNAL1	katanin p60 subunit A-like 1
230098_at	8.19	7.45	-1.67	0.0008	0.0126	PHF20L1	PHD finger protein 20-like 1
210681_s_at	9.55	8.81	-1.67	0.0008	0.0126	USP15	ubiquitin specific peptidase 15
226350_at	9.21	8.46	-1.67	0.0008	0.0127	CHML	choroideremia-like (Rab escort protein 2)
210017_at	5.61	4.87	-1.67	0.0009	0.013	MALT1	MALT1 paracaspase
209778_at	7.68	6.94	-1.67	0.0009	0.013	TRIP11	thyroid hormone receptor interactor 11
241789_at	6.94	6.2	-1.67	0.001	0.0137	RBMS3	RNA binding motif, single stranded interacting protein 3
235007_at	7.41	6.67	-1.67	0.0011	0.0149	BBS7	Bardet-Biedl syndrome 7
221428_s_at	8.18	7.44	-1.67	0.0012	0.0155	TBL1XR1	transducin (beta)-like 1 X-linked receptor 1
224635_s_at	9.42	8.68	-1.67	0.0013	0.0163	BIRC6	baculoviral IAP repeat containing 6
222607_s_at	8.93	8.2	-1.67	0.0013	0.0163	DIS3	DIS3 homolog, exosome endoribonuclease and 3'-5' exoribonuclease
213808_at	6.97	6.23	-1.67	0.0014	0.017	ADAM23	ADAM metallopeptidase domain 23
1567214_a_at	9.08	8.33	-1.67	0.0014	0.0171	PNN	pinin, desmosome associated protein
210425_x_at	8.52	7.78	-1.67	0.0016	0.0184	GOLGA8A; GOLGA8B	golgin A8 family, member A; golgin A8 family, member B
241905_at	6.54	5.8	-1.67	0.0017	0.0187	PIK3C2A	phosphatidylinositol-4-phosphate 3-kinase, catalytic subunit type 2 alpha
228771_at	5.57	4.83	-1.67	0.002	0.0208	ADRBK2	adrenergic, beta, receptor kinase 2
225092_at	9.71	8.97	-1.67	0.0024	0.023	RABEP1	rabaptin, RAB GTPase binding effector protein 1
219696_at	6.25	5.51	-1.67	0.0032	0.0274	DENND1B	DENN/MADD domain containing 1B
201616_s_at	10.89	10.15	-1.67	0.0048	0.0348	CALD1	caldesmon 1
242086_at	5.84	5.11	-1.66	6.93e-08	1.91e-05	SPATA6	spermatogenesis associated 6
236122_at	6.01	5.28	-1.66	2.29e-07	4.64e-05
205279_s_at	6.61	5.88	-1.66	6.22e-07	0.0001	GLRB	glycine receptor beta
226576_at	5.71	4.97	-1.66	4.86e-06	0.0005	ARHGAP26	Rho GTPase activating protein 26
202536_at	9.86	9.13	-1.66	2.03e-05	0.0014	CHMP2B	charged multivesicular body protein 2B
202727_s_at	10.23	9.5	-1.66	4.63e-05	0.0023	IFNGR1	interferon gamma receptor 1
212119_at	9.92	9.19	-1.66	5.85e-05	0.0027	RHOQ	ras homolog family member Q
222472_at	8.05	7.31	-1.66	6.03e-05	0.0028	AFTPH	aftiphilin
238020_at	6.92	6.19	-1.66	7.1e-05	0.0031	PSMC2	proteasome 26S subunit, ATPase 2
1556641_at	5.25	4.52	-1.66	8.93e-05	0.0036	SLC7A14	solute carrier family 7, member 14
223672_at	6.69	5.95	-1.66	0.0002	0.0063	SGIP1	SH3-domain GRB2-like (endophilin) interacting protein 1
226031_at	9.09	8.36	-1.66	0.0002	0.0063	VPS50	VPS50 EARP/GARPII complex subunit
224662_at	11.47	10.74	-1.66	0.0003	0.0067	KIF5B	kinesin family member 5B
212676_at	8.01	7.28	-1.66	0.0003	0.007	NF1	neurofibromin 1
225745_at	9.04	8.3	-1.66	0.0003	0.0076	LRP6	LDL receptor related protein 6
202512_s_at	7.77	7.04	-1.66	0.0003	0.0078	ATG5	autophagy related 5
226684_at	8.81	8.08	-1.66	0.0004	0.0084	ATG2B	autophagy related 2B
236487_at	7.28	6.55	-1.66	0.0004	0.009	SCLT1	sodium channel and clathrin linker 1
212888_at	9.07	8.34	-1.66	0.0004	0.0091	DICER1	dicer 1, ribonuclease type III
205097_at	8.99	8.26	-1.66	0.0004	0.0091	SLC26A2	solute carrier family 26 (anion exchanger), member 2
40612_at	5.88	5.15	-1.66	0.0005	0.0092	DOPEY1	dopey family member 1
213878_at	8.66	7.93	-1.66	0.0005	0.0092	PYROXD1	pyridine nucleotide-disulphide oxidoreductase domain 1
229501_s_at	7.69	6.95	-1.66	0.0005	0.0093	USP8	ubiquitin specific peptidase 8
212579_at	8.34	7.61	-1.66	0.0005	0.0096	SMCHD1	structural maintenance of chromosomes flexible hinge domain containing 1
228545_at	8.65	7.92	-1.66	0.0006	0.0106	ZNF148	zinc finger protein 148
204226_at	8.44	7.71	-1.66	0.0006	0.0108	STAU2	staufen double-stranded RNA binding protein 2
215058_at	6.14	5.41	-1.66	0.0007	0.0111	DENND5B	DENN/MADD domain containing 5B
212030_at	9.3	8.56	-1.66	0.0007	0.0118	RBM25	RNA binding motif protein 25
206003_at	7.81	7.09	-1.66	0.0008	0.0122	CEP135	centrosomal protein 135kDa
222201_s_at	8.07	7.34	-1.66	0.0008	0.0125	CASP8AP2	caspase 8 associated protein 2
201940_at	9.43	8.7	-1.66	0.0009	0.0128	CPD	carboxypeptidase D
214202_at	7.08	6.35	-1.66	0.0009	0.0131	PGGT1B	protein geranylgeranyltransferase type I, beta subunit
225216_at	8.88	8.15	-1.66	0.001	0.0136	FAM199X	family with sequence similarity 199, X-linked
228693_at	8.34	7.61	-1.66	0.0011	0.0147	CCDC50	coiled-coil domain containing 50
225856_at	7.96	7.22	-1.66	0.0011	0.0149	CLOCK	clock circadian regulator
226982_at	8.22	7.49	-1.66	0.0012	0.0156	ELL2	elongation factor, RNA polymerase II, 2
202765_s_at	8.8	8.06	-1.66	0.0014	0.0166	FBN1	fibrillin 1
226164_x_at	6.96	6.23	-1.66	0.0015	0.0173	RIMKLB	ribosomal modification protein rimK-like family member B
201408_at	9.03	8.3	-1.66	0.0016	0.0182	PPP1CB	protein phosphatase 1, catalytic subunit, beta isozyme
210676_x_at	8.64	7.91	-1.66	0.0017	0.0187	RGPD5; RGPD6; RGPD8	RANBP2-like and GRIP domain containing 5; RANBP2-like and GRIP domain containing 6; RANBP2-like and GRIP domain containing 8
210645_s_at	11.32	10.59	-1.66	0.0018	0.0193	TTC3	tetratricopeptide repeat domain 3
231969_at	3.74	3.01	-1.66	0.0024	0.023	STOX2	storkhead box 2
224481_s_at	11.12	10.39	-1.66	0.0032	0.0275	HECTD1	HECT domain containing E3 ubiquitin protein ligase 1
1570515_a_at	5.24	4.51	-1.66	0.0038	0.0303	FILIP1	filamin A interacting protein 1
1558017_s_at	6.6	5.87	-1.66	0.0038	0.0305	PAWR	PRKC, apoptosis, WT1, regulator
229500_at	6.85	6.12	-1.66	0.0041	0.0315	SLC30A9	solute carrier family 30 (zinc transporter), member 9
1552546_a_at	5.74	5.02	-1.66	0.0047	0.0344	LETM2	leucine zipper-EF-hand containing transmembrane protein 2
213056_at	9.92	9.19	-1.66	0.0059	0.0391	FRMD4B	FERM domain containing 4B
205969_at	6.03	5.3	-1.66	0.0061	0.0403	AADAC	arylacetamide deacetylase
204324_s_at	7.47	6.73	-1.66	0.007	0.0439	GOLIM4	golgi integral membrane protein 4
223085_at	9.79	9.06	-1.66	0.0072	0.0449	RNF19A	ring finger protein 19A, RBR E3 ubiquitin protein ligase
225021_at	8.07	7.34	-1.65	6e-07	9.97e-05	ZNF532	zinc finger protein 532
231069_at	6.13	5.41	-1.65	2.81e-06	0.0003
202269_x_at	8.54	7.82	-1.65	7.66e-06	0.0007	GBP1	guanylate binding protein 1, interferon-inducible
205352_at	5.54	4.82	-1.65	1.36e-05	0.001	SERPINI1	serpin peptidase inhibitor, clade I (neuroserpin), member 1
1553994_at	9.2	8.47	-1.65	1.74e-05	0.0012	NT5E	5'-nucleotidase, ecto (CD73)
204256_at	8.59	7.87	-1.65	5.25e-05	0.0025	ELOVL6	ELOVL fatty acid elongase 6
201660_at	10.08	9.35	-1.65	5.99e-05	0.0028	ACSL3	acyl-CoA synthetase long-chain family member 3
221905_at	6.85	6.13	-1.65	6.91e-05	0.003	CYLD	cylindromatosis (turban tumor syndrome)
228162_at	7.15	6.42	-1.65	7.45e-05	0.0032	ESD	esterase D
213123_at	9.61	8.88	-1.65	0.0001	0.0039	MFAP3	microfibrillar associated protein 3
1554132_a_at	6.88	6.16	-1.65	0.0001	0.0045	CCSER2	coiled-coil serine rich protein 2
213304_at	8.59	7.87	-1.65	0.0002	0.005	FAM179B	family with sequence similarity 179, member B
242273_at	6.49	5.77	-1.65	0.0002	0.005	LLPH	LLP homolog, long-term synaptic facilitation (Aplysia)
220917_s_at	8.58	7.86	-1.65	0.0002	0.0052	WDR19	WD repeat domain 19
239587_at	4.85	4.13	-1.65	0.0002	0.0055	TLR3	toll-like receptor 3
217886_at	8.93	8.2	-1.65	0.0003	0.0071	EPS15	epidermal growth factor receptor pathway substrate 15
243287_s_at	6.06	5.34	-1.65	0.0005	0.0094	OSTM1	osteopetrosis associated transmembrane protein 1
221751_at	10.17	9.44	-1.65	0.0006	0.0102	PANK3	pantothenate kinase 3
209259_s_at	9.54	8.82	-1.65	0.0006	0.0103	SMC3	structural maintenance of chromosomes 3
205803_s_at	6.81	6.08	-1.65	0.0007	0.0111	TRPC1	transient receptor potential cation channel, subfamily C, member 1
227701_at	7.5	6.77	-1.65	0.0007	0.0113	CCDC186	coiled-coil domain containing 186
226503_at	7.7	6.97	-1.65	0.0007	0.0117	RIF1	replication timing regulatory factor 1
228694_at	7.28	6.56	-1.65	0.0009	0.0129	AQR	aquarius intron-binding spliceosomal factor
210675_s_at	4.38	3.66	-1.65	0.0012	0.0154	PTPRR	protein tyrosine phosphatase, receptor type, R
219317_at	7.9	7.18	-1.65	0.0014	0.017	POLI	polymerase (DNA directed) iota
223315_at	10.96	10.24	-1.65	0.0014	0.0172	NTN4	netrin 4
226317_at	8.53	7.81	-1.65	0.0016	0.0182	PPP4R2	protein phosphatase 4, regulatory subunit 2
201981_at	5.39	4.66	-1.65	0.0017	0.019	PAPPA	pregnancy-associated plasma protein A, pappalysin 1
235942_at	4.72	4	-1.65	0.0029	0.0254	FAM224A; FAM224B	family with sequence similarity 224, member A (non-protein coding); family with sequence similarity 224, member B (non-protein coding)
230618_s_at	8.68	7.96	-1.65	0.0029	0.0258
215936_s_at	8.64	7.92	-1.65	0.0043	0.0325	KIAA1033	KIAA1033
238604_at	10.15	9.43	-1.65	0.0061	0.0403
227502_at	7.59	6.86	-1.65	0.0069	0.0437
231902_at	5.93	5.22	-1.64	4.64e-07	8.26e-05	ZNF827	zinc finger protein 827
210986_s_at	13.28	12.56	-1.64	1.58e-06	0.0002	TPM1	tropomyosin 1 (alpha)
226770_at	7.34	6.62	-1.64	2.16e-05	0.0014	MAGI3	membrane associated guanylate kinase, WW and PDZ domain containing 3
204354_at	8.91	8.2	-1.64	2.16e-05	0.0014	POT1	protection of telomeres 1
204791_at	8.61	7.9	-1.64	3.49e-05	0.0019	NR2C1	nuclear receptor subfamily 2, group C, member 1
212797_at	4.61	3.9	-1.64	4.2e-05	0.0022	SORT1	sortilin 1
214658_at	9.42	8.71	-1.64	5.21e-05	0.0025	TMED7	transmembrane p24 trafficking protein 7
210150_s_at	9.44	8.73	-1.64	5.46e-05	0.0026	LAMA5	laminin, alpha 5
212582_at	10.35	9.63	-1.64	6.46e-05	0.0029	OSBPL8	oxysterol binding protein-like 8
217858_s_at	10.61	9.9	-1.64	6.81e-05	0.003	ARMCX3	armadillo repeat containing, X-linked 3
205372_at	6.51	5.8	-1.64	8.58e-05	0.0035	PLAG1	pleiomorphic adenoma gene 1
225352_at	9.25	8.54	-1.64	9.17e-05	0.0036	SEC62	SEC62 homolog, preprotein translocation factor
232424_at	4.01	3.3	-1.64	0.0001	0.0042	PRDM16	PR domain containing 16
235289_at	5.46	4.75	-1.64	0.0001	0.0044	EIF5A2	eukaryotic translation initiation factor 5A2
238751_at	5.11	4.39	-1.64	0.0001	0.0049
226508_at	9.23	8.51	-1.64	0.0002	0.0054	PHC3	polyhomeotic homolog 3 (Drosophila)
228986_at	7.2	6.48	-1.64	0.0003	0.0066	OSBPL8	oxysterol binding protein-like 8
212546_s_at	9.24	8.53	-1.64	0.0003	0.0069	FRYL	FRY like transcription coactivator
231726_at	4.55	3.83	-1.64	0.0003	0.0076	PCDHB14	protocadherin beta 14
218801_at	8.44	7.73	-1.64	0.0004	0.0084	UGGT2	UDP-glucose glycoprotein glucosyltransferase 2
222669_s_at	10.8	10.08	-1.64	0.0004	0.0088	SBDS; SBDSP1	Shwachman-Bodian-Diamond syndrome; Shwachman-Bodian-Diamond syndrome pseudogene 1
235390_at	7.94	7.23	-1.64	0.0004	0.009	SREK1IP1	SREK1-interacting protein 1
209004_s_at	10.24	9.53	-1.64	0.0005	0.0094	FBXL5	F-box and leucine-rich repeat protein 5
237939_at	3.84	3.13	-1.64	0.0006	0.0101	EPHA5	EPH receptor A5
33494_at	7.87	7.15	-1.64	0.0005	0.0101	ETFDH	electron-transferring-flavoprotein dehydrogenase
235615_at	8.55	7.84	-1.64	0.0007	0.0113	PGGT1B	protein geranylgeranyltransferase type I, beta subunit
238879_at	6.85	6.13	-1.64	0.0008	0.0127	DCUN1D1	DCN1, defective in cullin neddylation 1, domain containing 1
228347_at	4.87	4.16	-1.64	0.0009	0.0128	SIX1	SIX homeobox 1
244246_at	8.35	7.64	-1.64	0.001	0.014	MIPOL1	mirror-image polydactyly 1
225658_at	9.02	8.31	-1.64	0.0012	0.0154	SPOPL	speckle-type POZ protein-like
201071_x_at	12.11	11.4	-1.64	0.0012	0.0156	SF3B1	splicing factor 3b, subunit 1, 155kDa
226222_at	7.96	7.24	-1.64	0.0012	0.0158	RIC1	RIC1 homolog, RAB6A GEF complex partner 1
223117_s_at	8.57	7.86	-1.64	0.0013	0.0162	USP47	ubiquitin specific peptidase 47
1568618_a_at	12.32	11.61	-1.64	0.0013	0.0164	GALNT1	polypeptide N-acetylgalactosaminyltransferase 1
244640_at	5.93	5.22	-1.64	0.0014	0.0171	ZNF850	zinc finger protein 850
205514_at	3.94	3.22	-1.64	0.0015	0.0173	ZNF415	zinc finger protein 415
225384_at	8.96	8.25	-1.64	0.0016	0.0184	DOCK7	dedicator of cytokinesis 7
222826_at	9.58	8.87	-1.64	0.0017	0.0188	BLOC1S6	biogenesis of lysosomal organelles complex-1, subunit 6, pallidin
235919_at	8.02	7.3	-1.64	0.0019	0.0201	CEP78	centrosomal protein 78kDa
235151_at	6.84	6.12	-1.64	0.0019	0.0203	LOC283357	uncharacterized LOC283357
226392_at	9.11	8.39	-1.64	0.0025	0.0237	RASA2	RAS p21 protein activator 2
223300_s_at	9.4	8.68	-1.64	0.0031	0.0268	CCDC82	coiled-coil domain containing 82
225945_at	7.37	6.66	-1.64	0.0033	0.0279	ZNF655	zinc finger protein 655
229097_at	9.68	8.97	-1.64	0.0036	0.0294	DIAPH3	diaphanous-related formin 3
240038_at	5.07	4.36	-1.64	0.0044	0.0328
202719_s_at	9.29	8.57	-1.64	0.0048	0.0348	TES	testin LIM domain protein
201601_x_at	8.28	7.57	-1.64	0.005	0.0358	IFITM1; IFITM2	interferon induced transmembrane protein 1; interferon induced transmembrane protein 2
230779_at	7.14	6.43	-1.64	0.007	0.0438	TNRC6B	trinucleotide repeat containing 6B
201026_at	7.53	6.82	-1.64	0.0077	0.0466	EIF5B	eukaryotic translation initiation factor 5B
239629_at	8.06	7.35	-1.64	0.0079	0.0474
209539_at	7.63	6.93	-1.63	4.15e-08	1.29e-05	ARHGEF6	Rac/Cdc42 guanine nucleotide exchange factor 6
227058_at	9.48	8.77	-1.63	1.81e-05	0.0013	MEDAG	mesenteric estrogen-dependent adipogenesis
225634_at	10.32	9.61	-1.63	2.42e-05	0.0015	ZC3HAV1	zinc finger CCCH-type, antiviral 1
226939_at	8.42	7.72	-1.63	4.27e-05	0.0022	CPEB2	cytoplasmic polyadenylation element binding protein 2
222681_at	8.52	7.82	-1.63	6.3e-05	0.0029	POGLUT1	protein O-glucosyltransferase 1
205684_s_at	8.04	7.33	-1.63	0.0001	0.0042	DENND4C	DENN/MADD domain containing 4C
226750_at	7.55	6.85	-1.63	0.0001	0.0043	LARP1B	La ribonucleoprotein domain family, member 1B
242323_at	8.7	7.99	-1.63	0.0001	0.0047	CASP6; PLA2G12A	caspase 6; phospholipase A2, group XIIA
222580_at	9.45	8.75	-1.63	0.0002	0.0058	ZNF644	zinc finger protein 644
223134_at	8.6	7.9	-1.63	0.0003	0.0076	BBX	bobby sox homolog (Drosophila)
226653_at	5.14	4.43	-1.63	0.0003	0.0076	MARK1	MAP/microtubule affinity-regulating kinase 1
202832_at	8.83	8.12	-1.63	0.0003	0.0078	GCC2	GRIP and coiled-coil domain containing 2
218456_at	9.25	8.54	-1.63	0.0004	0.0082	CAPRIN2	caprin family member 2
205281_s_at	6.83	6.13	-1.63	0.0004	0.0087	PIGA	phosphatidylinositol glycan anchor biosynthesis class A
233506_at	8.28	7.57	-1.63	0.0004	0.0089	BZW1	basic leucine zipper and W2 domains 1
242767_at	5.92	5.21	-1.63	0.0004	0.0091	LMCD1	LIM and cysteine-rich domains 1
239525_at	8.28	7.58	-1.63	0.0005	0.0094	CTTNBP2NL	CTTNBP2 N-terminal like
205105_at	10.09	9.39	-1.63	0.0005	0.0094	MAN2A1	mannosidase, alpha, class 2A, member 1
201083_s_at	8.24	7.54	-1.63	0.0005	0.0101	BCLAF1	BCL2-associated transcription factor 1
227029_at	9.23	8.53	-1.63	0.0006	0.0102	FAM177A1	family with sequence similarity 177, member A1
209649_at	8.67	7.97	-1.63	0.0007	0.0111	STAM2	signal transducing adaptor molecule (SH3 domain and ITAM motif) 2
215287_at	6.72	6.02	-1.63	0.0007	0.0118	STRN	striatin, calmodulin binding protein
204425_at	6.99	6.29	-1.63	0.0008	0.0125	ARHGAP4	Rho GTPase activating protein 4
208634_s_at	11.96	11.25	-1.63	0.0009	0.0129	KIAA0754; MACF1	KIAA0754; microtubule-actin crosslinking factor 1
235381_at	8.83	8.13	-1.63	0.0009	0.013	RSF1	remodeling and spacing factor 1
222627_at	8.44	7.74	-1.63	0.0009	0.0131	VPS54	vacuolar protein sorting 54 homolog (S. cerevisiae)
1555731_a_at	4.56	3.86	-1.63	0.001	0.0138	AP1S3	adaptor-related protein complex 1 sigma 3 subunit
213510_x_at	8.33	7.63	-1.63	0.0015	0.0176	USP32P2	ubiquitin specific peptidase 32 pseudogene 2
231269_at	7.52	6.82	-1.63	0.0015	0.0178	ASCC3	activating signal cointegrator 1 complex subunit 3
214314_s_at	8.15	7.45	-1.63	0.0016	0.018	EIF5B	eukaryotic translation initiation factor 5B
235302_at	7.01	6.31	-1.63	0.0018	0.0195	GPATCH2L	G-patch domain containing 2 like
201027_s_at	10.01	9.3	-1.63	0.0019	0.02	EIF5B	eukaryotic translation initiation factor 5B
219957_at	7.4	6.7	-1.63	0.002	0.0204	RUFY2	RUN and FYVE domain containing 2
212454_x_at	10.48	9.77	-1.63	0.0022	0.0216	HNRNPDL	heterogeneous nuclear ribonucleoprotein D like
220046_s_at	9.71	9.01	-1.63	0.0023	0.0223	CCNL1	cyclin L1
225056_at	8.37	7.67	-1.63	0.0025	0.0234	SIPA1L2	signal-induced proliferation-associated 1 like 2
209285_s_at	8.89	8.18	-1.63	0.0026	0.0238	FAM208A	family with sequence similarity 208, member A
211776_s_at	9.75	9.05	-1.63	0.0049	0.035	EPB41L3	erythrocyte membrane protein band 4.1-like 3
220553_s_at	8.2	7.5	-1.63	0.005	0.0357	PRPF39	pre-mRNA processing factor 39
213212_x_at	8.4	7.69	-1.63	0.0055	0.0376	GOLGA6L4; GOLGA6L5P; GOLGA6L9; LOC102724093; LOC102724117	golgin A6 family-like 4; golgin A6 family-like 5, pseudogene; golgin A6 family-like 9; putative golgin subfamily A member 6-like protein 4
239654_at	6.39	5.68	-1.63	0.0056	0.0381	CHD9	chromodomain helicase DNA binding protein 9
201778_s_at	10.55	9.86	-1.62	2.66e-06	0.0003	EFCAB14	EF-hand calcium binding domain 14
209696_at	5.99	5.29	-1.62	2.09e-05	0.0014	FBP1	fructose-1,6-bisphosphatase 1
229464_at	7.72	7.03	-1.62	2.5e-05	0.0015	MYEF2	myelin expression factor 2
218209_s_at	9.38	8.69	-1.62	2.46e-05	0.0015	RPRD1A	regulation of nuclear pre-mRNA domain containing 1A
222809_x_at	8.38	7.68	-1.62	2.92e-05	0.0017	CCDC85C	coiled-coil domain containing 85C
238681_at	7.34	6.64	-1.62	3.02e-05	0.0017	GDPD1	glycerophosphodiester phosphodiesterase domain containing 1
225759_x_at	5.67	4.97	-1.62	6.25e-05	0.0028	CLMN	calmin (calponin-like, transmembrane)
218135_at	9.76	9.07	-1.62	6.87e-05	0.003	ERGIC2	ERGIC and golgi 2
203300_x_at	10.27	9.58	-1.62	7.45e-05	0.0032	AP1S2	adaptor-related protein complex 1 sigma 2 subunit
228158_at	10.31	9.62	-1.62	8.34e-05	0.0034	LOC645166	lymphocyte-specific protein 1 pseudogene
222552_at	10.45	9.75	-1.62	0.0001	0.0041	GOLT1B	golgi transport 1B
227433_at	7.73	7.03	-1.62	0.0001	0.0041	USF3	upstream transcription factor family member 3
243403_x_at	5.09	4.39	-1.62	0.0001	0.0048	CPM	carboxypeptidase M
226188_at	7.26	6.56	-1.62	0.0001	0.0049	LGALSL	lectin, galactoside-binding-like
226533_at	5.47	4.78	-1.62	0.0002	0.005	HINT3	histidine triad nucleotide binding protein 3
217814_at	9.73	9.04	-1.62	0.0002	0.0052	CCDC47	coiled-coil domain containing 47
227836_at	8.82	8.13	-1.62	0.0002	0.0057	UTP23	UTP23, small subunit (SSU) processome component, homolog (yeast)
237465_at	7.34	6.64	-1.62	0.0002	0.0059	USP53	ubiquitin specific peptidase 53
212255_s_at	8.93	8.24	-1.62	0.0002	0.006	ATP2C1	ATPase, Ca++ transporting, type 2C, member 1
227630_at	8.95	8.25	-1.62	0.0002	0.0063	PPP2R5E	protein phosphatase 2, regulatory subunit B', epsilon isoform
226660_at	9.41	8.72	-1.62	0.0002	0.0065	RPS6KB1	ribosomal protein S6 kinase, 70kDa, polypeptide 1
231102_at	4.91	4.21	-1.62	0.0003	0.0066	CROT	carnitine O-octanoyltransferase
227239_at	9.94	9.25	-1.62	0.0004	0.0088	FAM126A	family with sequence similarity 126, member A
218050_at	10.33	9.64	-1.62	0.0004	0.0089	UFM1	ubiquitin-fold modifier 1
230078_at	8.77	8.08	-1.62	0.0004	0.009	RAPGEF6	Rap guanine nucleotide exchange factor 6
217678_at	10.55	9.85	-1.62	0.0004	0.0091	SLC7A11	solute carrier family 7 (anionic amino acid transporter light chain, xc- system), member 11
228282_at	7.06	6.37	-1.62	0.0005	0.0095	MFSD8	major facilitator superfamily domain containing 8
219368_at	5.17	4.47	-1.62	0.0005	0.0095	NAP1L2	nucleosome assembly protein 1-like 2
231890_at	5.37	4.67	-1.62	0.0005	0.0095
224725_at	8.39	7.69	-1.62	0.0005	0.0096	MIB1	mindbomb E3 ubiquitin protein ligase 1
203253_s_at	9.07	8.37	-1.62	0.0005	0.0097	PPIP5K2	diphosphoinositol pentakisphosphate kinase 2
236208_at	6.63	5.93	-1.62	0.0005	0.0099	MOCS2	molybdenum cofactor synthesis 2
242828_at	6.57	5.88	-1.62	0.0006	0.0105	FIGN	fidgetin
235341_at	7.57	6.88	-1.62	0.0007	0.0114	DNAJC3	DnaJ (Hsp40) homolog, subfamily C, member 3
226280_at	9.44	8.74	-1.62	0.0008	0.0125	BNIP2	BCL2/adenovirus E1B 19kDa interacting protein 2
227594_at	7.55	6.85	-1.62	0.0009	0.0134	ZMYM6	zinc finger, MYM-type 6
203552_at	9.06	8.37	-1.62	0.001	0.0136	MAP4K5	mitogen-activated protein kinase kinase kinase kinase 5
213677_s_at	9.14	8.45	-1.62	0.0012	0.0152	PMS1	PMS1 homolog 1, mismatch repair system component
213027_at	9.5	8.8	-1.62	0.0012	0.0154	TROVE2	TROVE domain family, member 2
204881_s_at	9.92	9.22	-1.62	0.0013	0.0162	UGCG	UDP-glucose ceramide glucosyltransferase
235432_at	7.67	6.97	-1.62	0.0015	0.0173	NPHP3	nephronophthisis 3 (adolescent)
202950_at	9.86	9.16	-1.62	0.0016	0.018	CRYZ	crystallin zeta
200685_at	8.96	8.26	-1.62	0.0017	0.0189	SRSF11	serine/arginine-rich splicing factor 11
220044_x_at	10.63	9.94	-1.62	0.0018	0.0195	LUC7L3	LUC7-like 3 pre-mRNA splicing factor
235625_at	7.74	7.05	-1.62	0.0018	0.0197	VPS41	vacuolar protein sorting 41 homolog (S. cerevisiae)
232164_s_at	4.44	3.74	-1.62	0.0019	0.0202	EPPK1	epiplakin 1
204222_s_at	10.21	9.51	-1.62	0.002	0.0204	GLIPR1	GLI pathogenesis-related 1
202558_s_at	9.42	8.73	-1.62	0.002	0.0205	HSPA13	heat shock protein 70kDa family, member 13
239175_at	5.17	4.47	-1.62	0.0021	0.0211
202731_at	8.27	7.57	-1.62	0.0023	0.0222	PDCD4	programmed cell death 4 (neoplastic transformation inhibitor)
225724_at	7.77	7.07	-1.62	0.0026	0.0239	PSMA3-AS1	PSMA3 antisense RNA 1
225997_at	9.54	8.84	-1.62	0.0027	0.0248	MOB1B	MOB kinase activator 1B
233819_s_at	6.3	5.6	-1.62	0.0036	0.0295	LTN1	listerin E3 ubiquitin protein ligase 1
244546_at	5.21	4.51	-1.62	0.0043	0.0324	CYCS	cytochrome c, somatic
203875_at	9.5	8.8	-1.62	0.0065	0.042	SMARCA1	SWI/SNF related, matrix associated, actin dependent regulator of chromatin, subfamily a, member 1
242865_at	6.09	5.39	-1.62	0.0072	0.0448
214954_at	7.55	6.86	-1.62	0.0074	0.0455	SUSD5	sushi domain containing 5
201682_at	10.42	9.74	-1.61	2.15e-08	7.35e-06	PMPCB	peptidase (mitochondrial processing) beta
220663_at	5.93	5.24	-1.61	1.13e-06	0.0002	IL1RAPL1	interleukin 1 receptor accessory protein-like 1
230490_x_at	8.34	7.66	-1.61	1.22e-05	0.001	RSU1	Ras suppressor protein 1
225661_at	8.12	7.43	-1.61	1.78e-05	0.0013	IFNAR1	interferon (alpha, beta and omega) receptor 1
213015_at	8.6	7.91	-1.61	3.43e-05	0.0019	BBX	bobby sox homolog (Drosophila)
225985_at	7.53	6.85	-1.61	4.06e-05	0.0021	PRKAA1	protein kinase, AMP-activated, alpha 1 catalytic subunit
230630_at	6.2	5.52	-1.61	8.1e-05	0.0033	AK4	adenylate kinase 4
224169_at	4.64	3.95	-1.61	8.17e-05	0.0034	NPFFR2	neuropeptide FF receptor 2
204353_s_at	7.8	7.11	-1.61	9.67e-05	0.0037	POT1	protection of telomeres 1
205268_s_at	5.15	4.46	-1.61	0.0002	0.0052	ADD2	adducin 2 (beta)
224939_at	9.84	9.15	-1.61	0.0002	0.0059	NUFIP2	nuclear fragile X mental retardation protein interacting protein 2
201603_at	10.13	9.44	-1.61	0.0002	0.0059	PPP1R12A	protein phosphatase 1, regulatory subunit 12A
239218_at	4.24	3.55	-1.61	0.0002	0.0063	PDE1C	phosphodiesterase 1C, calmodulin-dependent 70kDa
227990_at	8.71	8.03	-1.61	0.0003	0.0066	SLU7	SLU7 homolog, splicing factor
1556047_s_at	6.88	6.19	-1.61	0.0003	0.0072	MAGEE1	MAGE family member E1
209447_at	7.68	6.99	-1.61	0.0003	0.0072	SYNE1	spectrin repeat containing, nuclear envelope 1
227448_at	6.21	5.52	-1.61	0.0004	0.0082	ARGLU1	arginine and glutamate rich 1
202372_at	9.11	8.42	-1.61	0.0004	0.0086	RAB3GAP2	RAB3 GTPase activating protein subunit 2 (non-catalytic)
203487_s_at	7.68	7	-1.61	0.0005	0.0097	ARMC8	armadillo repeat containing 8
222127_s_at	10.3	9.61	-1.61	0.0006	0.0102	EXOC1	exocyst complex component 1
227375_at	6.94	6.25	-1.61	0.0006	0.0106	ANKRD13C	ankyrin repeat domain 13C
218179_s_at	7.8	7.12	-1.61	0.0006	0.0106	TRAPPC11	trafficking protein particle complex 11
224687_at	9.3	8.61	-1.61	0.0007	0.0111	ANKIB1	ankyrin repeat and IBR domain containing 1
235320_at	6.58	5.9	-1.61	0.0007	0.0112	ARL6	ADP-ribosylation factor like GTPase 6
221895_at	8.56	7.87	-1.61	0.0007	0.0112	MOSPD2	motile sperm domain containing 2
208661_s_at	10.38	9.69	-1.61	0.0008	0.0125	TTC3	tetratricopeptide repeat domain 3
226203_at	7.61	6.92	-1.61	0.001	0.0142	MYO9A	myosin IXA
201730_s_at	9.82	9.14	-1.61	0.0011	0.0145	TPR	translocated promoter region, nuclear basket protein
212138_at	10.5	9.82	-1.61	0.0011	0.0146	PDS5A	PDS5 cohesin associated factor A
226321_at	9.31	8.63	-1.61	0.0012	0.0152	LYSMD3	LysM, putative peptidoglycan-binding, domain containing 3
212616_at	10	9.32	-1.61	0.0013	0.0159	CHD9	chromodomain helicase DNA binding protein 9
244455_at	4.29	3.61	-1.61	0.0012	0.0159	KCNT2	potassium channel, sodium activated subfamily T, member 2
225925_s_at	10.41	9.72	-1.61	0.0013	0.0163	USP48	ubiquitin specific peptidase 48
222765_x_at	7.14	6.45	-1.61	0.0014	0.0168	ESF1	ESF1 nucleolar pre-rRNA processing protein homolog
208925_at	9.59	8.9	-1.61	0.0015	0.0175	CLDND1	claudin domain containing 1
242317_at	6.98	6.29	-1.61	0.0015	0.0179	HIGD1A	HIG1 hypoxia inducible domain family, member 1A
232068_s_at	7.62	6.93	-1.61	0.0018	0.0196	TLR4	toll-like receptor 4
225946_at	9.09	8.4	-1.61	0.0023	0.0227	RASSF8	Ras association (RalGDS/AF-6) domain family (N-terminal) member 8
222731_at	9.85	9.16	-1.61	0.0029	0.0259	ZDHHC2	zinc finger, DHHC-type containing 2
210288_at	8.14	7.45	-1.61	0.0042	0.032	KLRG1	killer cell lectin-like receptor subfamily G, member 1
235276_at	4.37	3.69	-1.61	0.0047	0.0341	EPSTI1	epithelial stromal interaction 1 (breast)
235613_at	4.82	4.14	-1.61	0.0047	0.0342
231152_at	5.22	4.53	-1.61	0.0058	0.0391	INO80D	INO80 complex subunit D
238462_at	7.62	6.94	-1.61	0.0061	0.0403	UBASH3B	ubiquitin associated and SH3 domain containing B
226925_at	6.61	5.92	-1.61	0.0074	0.0455	PXYLP1	2-phosphoxylose phosphatase 1
202211_at	9.77	9.1	-1.6	6.28e-08	1.78e-05	ARFGAP3	ADP-ribosylation factor GTPase activating protein 3
228063_s_at	8.79	8.11	-1.6	1.97e-06	0.0003	NAP1L5	nucleosome assembly protein 1-like 5
203758_at	7.79	7.12	-1.6	5.49e-06	0.0005	CTSO	cathepsin O
201667_at	13.31	12.63	-1.6	9.59e-06	0.0008	GJA1	gap junction protein alpha 1
235652_at	6.01	5.33	-1.6	1.43e-05	0.0011	SCML1	sex comb on midleg-like 1 (Drosophila)
222772_at	7.08	6.4	-1.6	2.23e-05	0.0014	MYEF2	myelin expression factor 2
204347_at	6.07	5.39	-1.6	2.35e-05	0.0015	AK4	adenylate kinase 4
244534_at	5.2	4.52	-1.6	3.09e-05	0.0018
217936_at	7.37	6.69	-1.6	6.15e-05	0.0028	ARHGAP5	Rho GTPase activating protein 5
244487_at	6.5	5.82	-1.6	0.0001	0.0044	NCK1	NCK adaptor protein 1
225785_at	10.16	9.49	-1.6	0.0001	0.0044	REEP3	receptor accessory protein 3
204484_at	9.81	9.13	-1.6	0.0002	0.0051	PIK3C2B	phosphatidylinositol-4-phosphate 3-kinase, catalytic subunit type 2 beta
223366_at	8.28	7.6	-1.6	0.0002	0.0051	ZNF704	zinc finger protein 704
214109_at	8.02	7.35	-1.6	0.0002	0.0056	LRBA	LPS-responsive vesicle trafficking, beach and anchor containing
211137_s_at	8.65	7.97	-1.6	0.0002	0.0057	ATP2C1	ATPase, Ca++ transporting, type 2C, member 1
201745_at	10.45	9.76	-1.6	0.0002	0.0057	TWF1	twinfilin actin binding protein 1
223631_s_at	7.35	6.67	-1.6	0.0002	0.0062	C19orf33	chromosome 19 open reading frame 33
201990_s_at	7.92	7.25	-1.6	0.0003	0.0066	CREBL2	cAMP responsive element binding protein-like 2
212828_at	10.18	9.5	-1.6	0.0003	0.0069	SYNJ2	synaptojanin 2
226505_x_at	9.08	8.4	-1.6	0.0003	0.0071	USP32	ubiquitin specific peptidase 32
228789_at	6.38	5.71	-1.6	0.0003	0.0073	MTMR6	myotubularin related protein 6
1556121_at	8.21	7.54	-1.6	0.0004	0.0084	NAP1L1	nucleosome assembly protein 1-like 1
229606_at	11.41	10.73	-1.6	0.0004	0.0085
208839_s_at	9.34	8.66	-1.6	0.0004	0.0089	CAND1	cullin-associated and neddylation-dissociated 1
219313_at	7.83	7.15	-1.6	0.0005	0.0095	GRAMD1C	GRAM domain containing 1C
203474_at	6.5	5.82	-1.6	0.0005	0.0099	IQGAP2	IQ motif containing GTPase activating protein 2
223087_at	10.34	9.66	-1.6	0.0005	0.0101	ECHDC1	ethylmalonyl-CoA decarboxylase 1
221561_at	8.67	8	-1.6	0.0006	0.0107	SOAT1	sterol O-acyltransferase 1
243582_at	5.02	4.34	-1.6	0.0007	0.0112	SH3RF2	SH3 domain containing ring finger 2
218386_x_at	9.8	9.12	-1.6	0.0007	0.0116	USP16	ubiquitin specific peptidase 16
208861_s_at	9.85	9.17	-1.6	0.0009	0.0128	ATRX	alpha thalassemia/mental retardation syndrome X-linked
202973_x_at	7.39	6.71	-1.6	0.0009	0.013	FAM13A	family with sequence similarity 13, member A
212634_at	7.89	7.21	-1.6	0.0009	0.0131	UFL1	UFM1-specific ligase 1
227550_at	5.44	4.76	-1.6	0.0009	0.0133	GFRA1	GDNF family receptor alpha 1
216550_x_at	6.45	5.77	-1.6	0.001	0.0137	ANKRD12	ankyrin repeat domain 12
219654_at	9	8.31	-1.6	0.001	0.0137	HACD1	3-hydroxyacyl-CoA dehydratase 1
233020_at	6.09	5.41	-1.6	0.001	0.0139	SEC22B	SEC22 homolog B, vesicle trafficking protein (gene/pseudogene)
1554021_a_at	7.87	7.19	-1.6	0.001	0.0139	ZNF12	zinc finger protein 12
236446_at	5.22	4.55	-1.6	0.001	0.0139
220079_s_at	10.71	10.04	-1.6	0.001	0.014	USP48	ubiquitin specific peptidase 48
202744_at	7.08	6.4	-1.6	0.0011	0.0149	SLC20A2	solute carrier family 20 (phosphate transporter), member 2
229018_at	9.32	8.64	-1.6	0.0012	0.0157	METTL25	methyltransferase like 25
1554557_at	6.24	5.57	-1.6	0.0013	0.0164	ATP11B	ATPase, class VI, type 11B
211968_s_at	12.3	11.63	-1.6	0.0014	0.0171	HSP90AA1	heat shock protein 90kDa alpha (cytosolic), class A member 1
204258_at	9.2	8.52	-1.6	0.0016	0.018	CHD1	chromodomain helicase DNA binding protein 1
229751_s_at	6.31	5.63	-1.6	0.0016	0.0182	PUS7L	pseudouridylate synthase 7-like
230821_at	6.95	6.27	-1.6	0.0016	0.0185	ZNF148	zinc finger protein 148
214030_at	8.27	7.6	-1.6	0.0017	0.0188	CRYBG3	crystallin beta-gamma domain containing 3
203804_s_at	10.55	9.87	-1.6	0.0018	0.0194	LUC7L3	LUC7-like 3 pre-mRNA splicing factor
212783_at	9.06	8.38	-1.6	0.0021	0.0213	RBBP6	retinoblastoma binding protein 6
208073_x_at	11.5	10.82	-1.6	0.0023	0.0226	TTC3	tetratricopeptide repeat domain 3
212815_at	9.71	9.03	-1.6	0.0023	0.0227	ASCC3	activating signal cointegrator 1 complex subunit 3
222719_s_at	7.08	6.41	-1.6	0.0025	0.0236	PDGFC	platelet derived growth factor C
229128_s_at	9.62	8.94	-1.6	0.0028	0.0248	ANP32E	acidic nuclear phosphoprotein 32 family member E
229366_at	7.1	6.43	-1.6	0.0043	0.0325
204709_s_at	8.11	7.43	-1.6	0.0052	0.0365	KIF23	kinesin family member 23
205876_at	5.44	4.78	-1.59	3.02e-07	5.91e-05	LIFR	leukemia inhibitory factor receptor alpha
225314_at	11.29	10.62	-1.59	3.48e-06	0.0004	OCIAD2	OCIA domain containing 2
204807_at	7.16	6.49	-1.59	7.97e-06	0.0007	TMEM5	transmembrane protein 5
227280_s_at	10	9.33	-1.59	9.41e-06	0.0008	CCNYL1	cyclin Y like 1
219481_at	9.07	8.4	-1.59	1.39e-05	0.001	TTC13	tetratricopeptide repeat domain 13
207904_s_at	5.9	5.23	-1.59	2.11e-05	0.0014	LNPEP	leucyl/cystinyl aminopeptidase
201779_s_at	9.67	8.99	-1.59	2.48e-05	0.0015	RNF13	ring finger protein 13
225465_at	8.79	8.11	-1.59	3.21e-05	0.0018	MAGI1	membrane associated guanylate kinase, WW and PDZ domain containing 1
223007_s_at	9.61	8.94	-1.59	5.26e-05	0.0025	CTNNAL1; TMEM245	catenin (cadherin-associated protein), alpha-like 1; transmembrane protein 245
226447_at	8.23	7.56	-1.59	5.96e-05	0.0028	ASH1L	ash1 (absent, small, or homeotic)-like (Drosophila)
209898_x_at	9.71	9.04	-1.59	6.21e-05	0.0028	ITSN2	intersectin 2
228496_s_at	11.61	10.94	-1.59	7.79e-05	0.0032	CRIM1	cysteine rich transmembrane BMP regulator 1 (chordin-like)
213227_at	9.65	8.98	-1.59	8.1e-05	0.0033	PGRMC2	progesterone receptor membrane component 2
225984_at	8.3	7.62	-1.59	8.94e-05	0.0036	PRKAA1	protein kinase, AMP-activated, alpha 1 catalytic subunit
220547_s_at	10	9.34	-1.59	0.0001	0.0048	FAM35A	family with sequence similarity 35, member A
227636_at	7.81	7.14	-1.59	0.0002	0.005	THAP5	THAP domain containing 5
212548_s_at	9.47	8.8	-1.59	0.0002	0.0057	FRYL	FRY like transcription coactivator
217880_at	10.21	9.54	-1.59	0.0002	0.0061	CDC27	cell division cycle 27
202959_at	7.8	7.12	-1.59	0.0002	0.0063	MUT	methylmalonyl-CoA mutase
203811_s_at	9.89	9.23	-1.59	0.0002	0.0064	DNAJB4	DnaJ (Hsp40) homolog, subfamily B, member 4
212990_at	8.42	7.75	-1.59	0.0002	0.0064	SYNJ1	synaptojanin 1
238597_at	6.34	5.67	-1.59	0.0004	0.008	ANKRD13C	ankyrin repeat domain 13C
219842_at	5.65	4.98	-1.59	0.0004	0.0088	ARL15	ADP-ribosylation factor like GTPase 15
212688_at	8.61	7.94	-1.59	0.0004	0.0089	PIK3CB	phosphatidylinositol-4,5-bisphosphate 3-kinase, catalytic subunit beta
202776_at	10.41	9.75	-1.59	0.0004	0.009	DNTTIP2	deoxynucleotidyltransferase, terminal, interacting protein 2
202061_s_at	10.03	9.36	-1.59	0.0005	0.0097	SEL1L	sel-1 suppressor of lin-12-like (C. elegans)
225243_s_at	9.01	8.33	-1.59	0.0005	0.0098	SLMAP	sarcolemma associated protein
224933_s_at	8.79	8.12	-1.59	0.0006	0.0102	JMJD1C	jumonji domain containing 1C
217299_s_at	7.02	6.35	-1.59	0.0006	0.0102	NBN	nibrin
235201_at	5.25	4.58	-1.59	0.0007	0.0112	FOXP2	forkhead box P2
222394_at	8.92	8.26	-1.59	0.0007	0.0112	PDCD6IP	programmed cell death 6 interacting protein
210002_at	9.42	8.75	-1.59	0.0007	0.0114	GATA6	GATA binding protein 6
233898_s_at	8.43	7.76	-1.59	0.0009	0.0128	FGFR1OP2	FGFR1 oncogene partner 2
224967_at	10.1	9.43	-1.59	0.001	0.0137	UGCG	UDP-glucose ceramide glucosyltransferase
204466_s_at	11.84	11.17	-1.59	0.001	0.0143	SNCA	synuclein alpha
226126_at	9.14	8.48	-1.59	0.0011	0.0143	TBCK	TBC1 domain containing kinase
1558675_s_at	8.66	7.99	-1.59	0.0012	0.0153	NEMF	nuclear export mediator factor
226186_at	5.33	4.66	-1.59	0.0016	0.0184	TMOD2	tropomodulin 2 (neuronal)
231508_s_at	5.81	5.14	-1.59	0.0018	0.0196
213934_s_at	6.62	5.95	-1.59	0.0019	0.0203	ZNF23	zinc finger protein 23
225424_at	7.67	7	-1.59	0.0021	0.0214	GPAM	glycerol-3-phosphate acyltransferase, mitochondrial
244026_at	4.07	3.4	-1.59	0.0024	0.0229
223263_s_at	6.91	6.23	-1.59	0.0032	0.0275	FGFR1OP2	FGFR1 oncogene partner 2
243046_at	4.91	4.25	-1.59	0.0054	0.0375
240467_at	5.92	5.26	-1.59	0.0056	0.0382	LOC105373341	uncharacterized LOC105373341
219570_at	6.71	6.03	-1.59	0.006	0.0396	KIF16B	kinesin family member 16B
215198_s_at	7.24	6.56	-1.59	0.0063	0.0408	CALD1	caldesmon 1
219239_s_at	7.23	6.56	-1.59	0.0073	0.0452	ZNF654	zinc finger protein 654
224628_at	10.59	9.93	-1.58	1.16e-05	0.0009	ERLEC1	endoplasmic reticulum lectin 1
208405_s_at	11.71	11.05	-1.58	1.38e-05	0.001	CD164	CD164 molecule, sialomucin
228062_at	8.2	7.55	-1.58	1.2e-05	0.001	NAP1L5	nucleosome assembly protein 1-like 5
204688_at	9.78	9.12	-1.58	1.79e-05	0.0013	SGCE	sarcoglycan epsilon
229573_at	7.56	6.9	-1.58	4.08e-05	0.0022	USP9X	ubiquitin specific peptidase 9, X-linked
202020_s_at	10.22	9.56	-1.58	8.6e-05	0.0035	LANCL1	LanC lantibiotic synthetase component C-like 1 (bacterial)
203675_at	9.8	9.14	-1.58	8.79e-05	0.0035	NUCB2	nucleobindin 2
230298_at	8.1	7.44	-1.58	0.0001	0.0042	MBLAC2	metallo-beta-lactamase domain containing 2
235566_at	7.28	6.62	-1.58	0.0002	0.0051	TMF1	TATA element modulatory factor 1
202730_s_at	8.74	8.08	-1.58	0.0002	0.0053	PDCD4	programmed cell death 4 (neoplastic transformation inhibitor)
222432_s_at	10.06	9.4	-1.58	0.0002	0.0059	CCDC47	coiled-coil domain containing 47
225285_at	12.64	11.98	-1.58	0.0002	0.0061	BCAT1	branched chain amino-acid transaminase 1, cytosolic
205530_at	7.23	6.57	-1.58	0.0002	0.0061	ETFDH	electron-transferring-flavoprotein dehydrogenase
200843_s_at	10.72	10.07	-1.58	0.0003	0.0068	EPRS	glutamyl-prolyl-tRNA synthetase
232197_x_at	7.26	6.6	-1.58	0.0003	0.0072	ARSB	arylsulfatase B
224654_at	11.5	10.84	-1.58	0.0004	0.0081	DDX21	DEAD (Asp-Glu-Ala-Asp) box helicase 21
1562389_at	4.99	4.33	-1.58	0.0004	0.0089	LOC101927359	uncharacterized LOC101927359
201712_s_at	8.04	7.38	-1.58	0.0004	0.0089	RANBP2	RAN binding protein 2
201143_s_at	10.08	9.42	-1.58	0.0005	0.0093	EIF2S1	eukaryotic translation initiation factor 2, subunit 1 alpha, 35kDa
225924_at	8.22	7.56	-1.58	0.0005	0.0095	FNIP2	folliculin interacting protein 2
225537_at	8.5	7.84	-1.58	0.0005	0.0095	TRAPPC6B	trafficking protein particle complex 6B
1566257_at	6.82	6.17	-1.58	0.0005	0.0101	GPR180	G protein-coupled receptor 180
205076_s_at	7.14	6.48	-1.58	0.0005	0.0101	MTMR11	myotubularin related protein 11
220939_s_at	10.5	9.84	-1.58	0.0006	0.0103	DPP8	dipeptidyl-peptidase 8
226030_at	6.76	6.1	-1.58	0.0006	0.0104	ACADSB	acyl-CoA dehydrogenase, short/branched chain
225406_at	11.32	10.66	-1.58	0.0007	0.0114	TWSG1	twisted gastrulation BMP signaling modulator 1
231940_at	7.57	6.91	-1.58	0.0007	0.0119	ZNF529	zinc finger protein 529
202057_at	7.35	6.7	-1.58	0.0008	0.0123	KPNA1	karyopherin alpha 1
39582_at	7	6.34	-1.58	0.0008	0.0125	CYLD	cylindromatosis (turban tumor syndrome)
239024_at	7.28	6.63	-1.58	0.0008	0.0127	ZNF148	zinc finger protein 148
212060_at	8.8	8.14	-1.58	0.0008	0.0128	U2SURP	U2 snRNP-associated SURP domain containing
223444_at	6.77	6.11	-1.58	0.0009	0.0134	SENP7	SUMO1/sentrin specific peptidase 7
226119_at	9.79	9.13	-1.58	0.0011	0.0145	PCMTD1	protein-L-isoaspartate (D-aspartate) O-methyltransferase domain containing 1
224959_at	10	9.34	-1.58	0.0011	0.0145	SLC26A2	solute carrier family 26 (anion exchanger), member 2
219201_s_at	9.26	8.6	-1.58	0.0011	0.0151	TWSG1	twisted gastrulation BMP signaling modulator 1
227471_at	7.82	7.16	-1.58	0.0012	0.0158	HACE1	HECT domain and ankyrin repeat containing E3 ubiquitin protein ligase 1
213165_at	8.76	8.1	-1.58	0.0014	0.0168	CEP350	centrosomal protein 350kDa
231944_at	6.36	5.7	-1.58	0.0015	0.0179	ERO1B	endoplasmic reticulum oxidoreductase beta
219571_s_at	7.96	7.3	-1.58	0.0016	0.0185	ZNF12	zinc finger protein 12
212794_s_at	9.9	9.24	-1.58	0.002	0.0203	KIAA1033	KIAA1033
219271_at	5.26	4.6	-1.58	0.002	0.0208	GALNT14	polypeptide N-acetylgalactosaminyltransferase 14
227931_at	7.66	7	-1.58	0.002	0.0208	INO80D	INO80 complex subunit D
201916_s_at	10.17	9.51	-1.58	0.002	0.0208	SEC63	SEC63 homolog, protein translocation regulator
214578_s_at	8.23	7.57	-1.58	0.0021	0.0211	ROCK1	Rho-associated, coiled-coil containing protein kinase 1
204004_at	9.78	9.12	-1.58	0.0021	0.0213	PAWR	PRKC, apoptosis, WT1, regulator
224842_at	9.97	9.3	-1.58	0.0022	0.0217	SMG1	SMG1 phosphatidylinositol 3-kinase-related kinase
204720_s_at	7.03	6.36	-1.58	0.0022	0.0218	DNAJC6	DnaJ (Hsp40) homolog, subfamily C, member 6
218515_at	9.31	8.65	-1.58	0.0023	0.0224	PAXBP1	PAX3 and PAX7 binding protein 1
1556021_at	5.35	4.68	-1.58	0.0023	0.0225	GPR180	G protein-coupled receptor 180
203854_at	8.79	8.13	-1.58	0.0027	0.0247	CFI	complement factor I
203216_s_at	10.08	9.41	-1.58	0.0028	0.025	MYO6	myosin VI
226974_at	6.79	6.13	-1.58	0.0031	0.0266	NEDD4L	neural precursor cell expressed, developmentally down-regulated 4-like, E3 ubiquitin protein ligase
201711_x_at	9.36	8.69	-1.58	0.0037	0.0298	RANBP2	RAN binding protein 2
1553678_a_at	12.45	11.79	-1.58	0.0048	0.0348	ITGB1	integrin beta 1
1560271_at	6.24	5.58	-1.58	0.0056	0.0382
1555247_a_at	6.54	5.88	-1.58	0.0062	0.0404	RAPGEF6	Rap guanine nucleotide exchange factor 6
244187_at	6.88	6.22	-1.58	0.0068	0.0433
230127_at	6.82	6.16	-1.58	0.0084	0.0493
202657_s_at	8.69	8.04	-1.57	2.22e-07	4.54e-05	SERTAD2	SERTA domain containing 2
209707_at	9.09	8.44	-1.57	3.16e-06	0.0004	PIGK	phosphatidylinositol glycan anchor biosynthesis class K
220617_s_at	9	8.36	-1.57	7.89e-06	0.0007	ZNF532	zinc finger protein 532
222572_at	10.54	9.89	-1.57	1.28e-05	0.001	PDP1	pyruvate dehyrogenase phosphatase catalytic subunit 1
212240_s_at	7.84	7.19	-1.57	1.41e-05	0.001	PIK3R1	phosphoinositide-3-kinase, regulatory subunit 1 (alpha)
213618_at	3.71	3.05	-1.57	1.83e-05	0.0013	ARAP2	ArfGAP with RhoGAP domain, ankyrin repeat and PH domain 2
227828_s_at	9.82	9.17	-1.57	1.78e-05	0.0013	EVA1A	eva-1 homolog A (C. elegans)
223008_s_at	10.24	9.59	-1.57	4.83e-05	0.0024	CTNNAL1; TMEM245	catenin (cadherin-associated protein), alpha-like 1; transmembrane protein 245
210028_s_at	8.69	8.04	-1.57	9.58e-05	0.0037	ORC3	origin recognition complex subunit 3
227395_at	8.51	7.86	-1.57	0.0001	0.0041	TBCEL	tubulin folding cofactor E-like
205383_s_at	8.4	7.75	-1.57	0.0001	0.0041	ZBTB20	zinc finger and BTB domain containing 20
218674_at	6.53	5.88	-1.57	0.0001	0.0043	TRAPPC13	trafficking protein particle complex 13
222747_s_at	7.25	6.59	-1.57	0.0002	0.0057	SCML1	sex comb on midleg-like 1 (Drosophila)
236160_at	7.44	6.79	-1.57	0.0002	0.0061	TRIP11	thyroid hormone receptor interactor 11
213480_at	8.46	7.81	-1.57	0.0002	0.0061	VAMP4	vesicle associated membrane protein 4
223162_s_at	10.07	9.41	-1.57	0.0003	0.0067	KIAA1147	KIAA1147
201142_at	10.02	9.37	-1.57	0.0003	0.007	EIF2S1	eukaryotic translation initiation factor 2, subunit 1 alpha, 35kDa
228291_s_at	7.67	7.02	-1.57	0.0003	0.007	KIZ	kizuna centrosomal protein
225973_at	8.32	7.67	-1.57	0.0003	0.0072	TAP2	transporter 2, ATP-binding cassette, sub-family B (MDR/TAP)
222663_at	6.86	6.2	-1.57	0.0003	0.0075	RIOK2	RIO kinase 2
225439_at	10.4	9.75	-1.57	0.0003	0.0076	NUDCD1	NudC domain containing 1
212885_at	9.25	8.6	-1.57	0.0003	0.0078	MPHOSPH10	M-phase phosphoprotein 10 (U3 small nucleolar ribonucleoprotein)
226636_at	8.83	8.18	-1.57	0.0003	0.0078	PLD1	phospholipase D1, phosphatidylcholine-specific
209666_s_at	9.02	8.37	-1.57	0.0003	0.0079	CHUK	conserved helix-loop-helix ubiquitous kinase
218923_at	6.73	6.07	-1.57	0.0004	0.008	CTBS	chitobiase, di-N-acetyl-
209307_at	11.35	10.7	-1.57	0.0004	0.008	SWAP70	SWAP switching B-cell complex 70kDa subunit
225926_at	8	7.35	-1.57	0.0004	0.0083	VTI1B	vesicle transport through interaction with t-SNAREs 1B
205407_at	8.97	8.32	-1.57	0.0004	0.0088	RECK	reversion-inducing-cysteine-rich protein with kazal motifs
225229_at	10.29	9.64	-1.57	0.0005	0.0095	AFF4	AF4/FMR2 family, member 4
235603_at	6.12	5.47	-1.57	0.0006	0.0104	HNRNPU	heterogeneous nuclear ribonucleoprotein U (scaffold attachment factor A)
228736_at	6.59	5.95	-1.57	0.0006	0.0108	HELQ	helicase, POLQ-like
211228_s_at	8.24	7.59	-1.57	0.0006	0.0109	RAD17	RAD17 checkpoint clamp loader component
212538_at	10.45	9.8	-1.57	0.0007	0.0113	DOCK9	dedicator of cytokinesis 9
218446_s_at	8.92	8.27	-1.57	0.0007	0.0117	TVP23B	trans-golgi network vesicle protein 23 homolog B (S. cerevisiae)
208393_s_at	8.3	7.64	-1.57	0.0007	0.0118	RAD50	RAD50 homolog, double strand break repair protein
218757_s_at	9.15	8.5	-1.57	0.0008	0.0127	UPF3B	UPF3 regulator of nonsense transcripts homolog B (yeast)
227082_at	6.13	5.48	-1.57	0.0008	0.0127	ZBTB20	zinc finger and BTB domain containing 20
218499_at	8.38	7.73	-1.57	0.0009	0.0131	STK26	serine/threonine protein kinase 26
223250_at	9.56	8.91	-1.57	0.001	0.0142	KLHL7	kelch-like family member 7
203020_at	7.53	6.88	-1.57	0.0011	0.0145	RABGAP1L	RAB GTPase activating protein 1-like
222825_at	8.32	7.67	-1.57	0.0011	0.0149	OTUD6B	OTU domain containing 6B
226821_at	7.98	7.32	-1.57	0.0014	0.0168	RIF1	replication timing regulatory factor 1
235648_at	7.47	6.82	-1.57	0.0014	0.0169	ZNF567	zinc finger protein 567
213000_at	8.32	7.66	-1.57	0.0015	0.0175	MORC3	MORC family CW-type zinc finger 3
230669_at	8.45	7.8	-1.57	0.0018	0.0193	RASA2	RAS p21 protein activator 2
218242_s_at	9.09	8.44	-1.57	0.0018	0.0196	KMT5B	lysine (K)-specific methyltransferase 5B
243982_at	5.46	4.81	-1.57	0.0022	0.0216
225166_at	7.87	7.22	-1.57	0.0025	0.0236	ARHGAP18	Rho GTPase activating protein 18
238890_at	6.66	6.02	-1.57	0.0029	0.0255	BRWD1	bromodomain and WD repeat domain containing 1
202843_at	6.94	6.29	-1.57	0.0029	0.0256	DNAJB9	DnaJ (Hsp40) homolog, subfamily B, member 9
222843_at	9.27	8.62	-1.57	0.0037	0.0298	FIGNL1	fidgetin-like 1
236155_at	6.87	6.21	-1.57	0.0041	0.0318	ZCCHC6	zinc finger, CCHC domain containing 6
227347_x_at	7.96	7.31	-1.57	0.0043	0.0326	HES4	hes family bHLH transcription factor 4
219848_s_at	7.85	7.2	-1.57	0.0045	0.0335	ZNF432	zinc finger protein 432
237411_at	8.88	8.23	-1.57	0.0048	0.035	ADAMTS6	ADAM metallopeptidase with thrombospondin type 1 motif 6
228046_at	8.66	8.01	-1.56	6.59e-06	0.0006	ZNF827	zinc finger protein 827
202429_s_at	10.57	9.92	-1.56	5.6e-05	0.0027	PPP3CA	protein phosphatase 3, catalytic subunit, alpha isozyme
229614_at	6.71	6.07	-1.56	6.18e-05	0.0028	ZNF320	zinc finger protein 320
229838_at	8.19	7.55	-1.56	8.26e-05	0.0034	LOC105376575; NUCB2	uncharacterized LOC105376575; nucleobindin 2
210090_at	5.03	4.39	-1.56	0.0001	0.0039	ARC	activity-regulated cytoskeleton-associated protein
236922_at	6.23	5.59	-1.56	0.0002	0.0054	NCK1	NCK adaptor protein 1
232008_s_at	9.1	8.46	-1.56	0.0002	0.0055	BBX	bobby sox homolog (Drosophila)
1553995_a_at	8.28	7.64	-1.56	0.0003	0.0067	NT5E	5'-nucleotidase, ecto (CD73)
201100_s_at	11.22	10.58	-1.56	0.0003	0.0075	USP9X	ubiquitin specific peptidase 9, X-linked
225761_at	8.68	8.03	-1.56	0.0003	0.0076	PAPD4	PAP associated domain containing 4
216996_s_at	9.29	8.65	-1.56	0.0003	0.0077	FASTKD2	FAST kinase domains 2
236249_at	8.88	8.24	-1.56	0.0004	0.0081	IKBIP	IKBKB interacting protein
225477_s_at	9.55	8.91	-1.56	0.0004	0.0081	NR2C2	nuclear receptor subfamily 2, group C, member 2
217887_s_at	9.66	9.01	-1.56	0.0004	0.0082	EPS15	epidermal growth factor receptor pathway substrate 15
228495_at	7.51	6.87	-1.56	0.0004	0.0084	GPATCH11	G-patch domain containing 11
228822_s_at	9.52	8.87	-1.56	0.0004	0.0089	USP16	ubiquitin specific peptidase 16
213186_at	6.92	6.28	-1.56	0.0004	0.009	DZIP3	DAZ interacting zinc finger protein 3
209630_s_at	9.64	9	-1.56	0.0005	0.0093	FBXW2	F-box and WD repeat domain containing 2
211651_s_at	11.32	10.68	-1.56	0.0005	0.0093	LAMB1	laminin, beta 1
233632_s_at	8.63	7.98	-1.56	0.0005	0.0094	XRN1	5'-3' exoribonuclease 1
201445_at	11.02	10.38	-1.56	0.0007	0.0112	CNN3	calponin 3, acidic
221569_at	7.55	6.91	-1.56	0.0008	0.0126	AHI1	Abelson helper integration site 1
235196_at	8.15	7.51	-1.56	0.0009	0.0128	CDC73	cell division cycle 73
228749_at	6.83	6.19	-1.56	0.0009	0.0129	ZDBF2	zinc finger, DBF-type containing 2
218094_s_at	8.46	7.81	-1.56	0.0009	0.0131	DBNDD2; SYS1-DBNDD2	dysbindin (dystrobrevin binding protein 1) domain containing 2; SYS1-DBNDD2 readthrough (NMD candidate)
226993_at	9.67	9.02	-1.56	0.0009	0.0131	TRIP12	thyroid hormone receptor interactor 12
201386_s_at	11.12	10.48	-1.56	0.0012	0.0159	DHX15	DEAH (Asp-Glu-Ala-His) box helicase 15
218614_at	9.35	8.71	-1.56	0.0013	0.0162	KIAA1551	KIAA1551
238584_at	3.71	3.07	-1.56	0.0014	0.0169	IQCA1	IQ motif containing with AAA domain 1
212959_s_at	9.8	9.16	-1.56	0.0014	0.0171	GNPTAB	N-acetylglucosamine-1-phosphate transferase, alpha and beta subunits
202302_s_at	10.59	9.94	-1.56	0.0015	0.0177	RSRC2	arginine/serine-rich coiled-coil 2
241859_at	5.42	4.78	-1.56	0.0015	0.0179	PLCL1	phospholipase C-like 1
218236_s_at	9.41	8.77	-1.56	0.0016	0.0181	PRKD3	protein kinase D3
218683_at	8.08	7.44	-1.56	0.0016	0.0182	PTBP2	polypyrimidine tract binding protein 2
226015_at	8.86	8.22	-1.56	0.0018	0.0197	ZNF12	zinc finger protein 12
214724_at	9.05	8.41	-1.56	0.0022	0.0218	DIXDC1	DIX domain containing 1
218768_at	10.09	9.45	-1.56	0.0022	0.0218	NUP107	nucleoporin 107kDa
223118_s_at	7.94	7.3	-1.56	0.0023	0.0224	USP47	ubiquitin specific peptidase 47
238007_at	6.2	5.56	-1.56	0.0028	0.0252	ZNF271P	zinc finger protein 271, pseudogene
202437_s_at	4.09	3.44	-1.56	0.0043	0.0324	CYP1B1	cytochrome P450, family 1, subfamily B, polypeptide 1
201617_x_at	10.11	9.47	-1.56	0.0043	0.0328	CALD1	caldesmon 1
225821_s_at	8.29	7.65	-1.56	0.0045	0.0332	BOD1L1	biorientation of chromosomes in cell division 1-like 1
227663_at	6.64	6	-1.56	0.0054	0.0374
1556568_a_at	5.43	4.79	-1.56	0.0055	0.0376
229692_at	6.26	5.62	-1.56	0.0059	0.0391
223254_s_at	7.89	7.24	-1.56	0.006	0.0395	G2E3	G2/M-phase specific E3 ubiquitin protein ligase
225093_at	10.99	10.35	-1.56	0.0065	0.0419	UTRN	utrophin
244779_at	7.39	6.74	-1.56	0.0067	0.0426	ZDHHC2	zinc finger, DHHC-type containing 2
232067_at	5.11	4.47	-1.56	0.0071	0.0444	FAXC	failed axon connections homolog
223402_at	9.66	9.03	-1.55	1.76e-07	3.9e-05	DUSP23	dual specificity phosphatase 23
243000_at	5.69	5.05	-1.55	5.53e-06	0.0005	CDK6	cyclin-dependent kinase 6
205573_s_at	11.07	10.44	-1.55	8.87e-06	0.0008	SNX7	sorting nexin 7
225574_at	9.35	8.71	-1.55	3.77e-05	0.002	RWDD4	RWD domain containing 4
223804_s_at	8.63	8	-1.55	3.85e-05	0.0021	THUMPD3	THUMP domain containing 3
1553654_at	4.07	3.44	-1.55	4.3e-05	0.0022	SYT14	synaptotagmin XIV
225890_at	9.27	8.64	-1.55	5.19e-05	0.0025	MGME1	mitochondrial genome maintenance exonuclease 1
225750_at	10.13	9.49	-1.55	6.78e-05	0.003	ERO1A	endoplasmic reticulum oxidoreductase alpha
226277_at	8.83	8.2	-1.55	9.58e-05	0.0037	COL4A3BP	collagen, type IV, alpha 3 (Goodpasture antigen) binding protein
219157_at	9.31	8.67	-1.55	9.65e-05	0.0037	KLHL2	kelch-like family member 2
226910_at	9.42	8.79	-1.55	0.0001	0.0048	COMMD2	COMM domain containing 2
210041_s_at	9.23	8.6	-1.55	0.0002	0.0052	PGM3	phosphoglucomutase 3
204773_at	7.05	6.42	-1.55	0.0002	0.0055	IL11RA	interleukin 11 receptor, alpha
226799_at	7.17	6.53	-1.55	0.0002	0.0056	FGD6	FYVE, RhoGEF and PH domain containing 6
226725_at	8.13	7.5	-1.55	0.0002	0.0058	SLFN5	schlafen family member 5
226115_at	7.62	6.98	-1.55	0.0002	0.0059	AHCTF1	AT hook containing transcription factor 1
220342_x_at	7.69	7.06	-1.55	0.0002	0.0061	EDEM3	ER degradation enhancer, mannosidase alpha-like 3
204030_s_at	11.37	10.73	-1.55	0.0003	0.0071	IQCJ-SCHIP1; SCHIP1	IQCJ-SCHIP1 readthrough; schwannomin interacting protein 1
203614_at	8.99	8.36	-1.55	0.0003	0.0072	UTP14C	UTP14, U3 small nucleolar ribonucleoprotein, homolog C (yeast)
242818_x_at	5.2	4.57	-1.55	0.0003	0.0073	YIPF4	Yip1 domain family member 4
207347_at	7.05	6.41	-1.55	0.0003	0.0079	ERCC6	excision repair cross-complementation group 6
212591_at	10.24	9.61	-1.55	0.0004	0.0086	ARID4B; RBM34	AT rich interactive domain 4B (RBP1-like); RNA binding motif protein 34
229173_at	6.15	5.52	-1.55	0.0004	0.009	KIAA1715	KIAA1715
214606_at	3.74	3.11	-1.55	0.0005	0.0096	TSPAN2	tetraspanin 2
227993_at	8.76	8.12	-1.55	0.0006	0.0103	METAP2	methionyl aminopeptidase 2
214247_s_at	12.08	11.45	-1.55	0.0006	0.0106	DKK3	dickkopf WNT signaling pathway inhibitor 3
200597_at	8.9	8.27	-1.55	0.0007	0.0111	EIF3A	eukaryotic translation initiation factor 3, subunit A
225240_s_at	8.28	7.65	-1.55	0.0007	0.0111	MSI2	musashi RNA binding protein 2
212870_at	9.23	8.6	-1.55	0.0007	0.0112	SOS2	SOS Ras/Rho guanine nucleotide exchange factor 2
236235_at	6.11	5.48	-1.55	0.0007	0.0114	ITCH	itchy E3 ubiquitin protein ligase
226941_at	10.07	9.44	-1.55	0.0007	0.0116	ATF6	activating transcription factor 6
226803_at	4.26	3.63	-1.55	0.0007	0.0119	CHMP4C	charged multivesicular body protein 4C
204176_at	8.27	7.64	-1.55	0.0008	0.0122	KLHL20	kelch-like family member 20
238601_at	7.43	6.8	-1.55	0.0009	0.0129	PHKB	phosphorylase kinase, beta
213111_at	8.96	8.33	-1.55	0.0009	0.013	PIKFYVE	phosphoinositide kinase, FYVE finger containing
207983_s_at	8.7	8.07	-1.55	0.001	0.0139	STAG2	stromal antigen 2
227624_at	7.98	7.35	-1.55	0.001	0.0139	TET2	tet methylcytosine dioxygenase 2
212667_at	11.34	10.71	-1.55	0.001	0.0143	SPARC	secreted protein, acidic, cysteine-rich (osteonectin)
209989_at	7.03	6.39	-1.55	0.001	0.0143	ZNF268	zinc finger protein 268
228345_at	7.59	6.95	-1.55	0.0011	0.0146	CHIC1	cysteine rich hydrophobic domain 1
225475_at	9.11	8.48	-1.55	0.0012	0.0156	MIER1	mesoderm induction early response 1, transcriptional regulator
201713_s_at	10.45	9.82	-1.55	0.0013	0.0164	RANBP2	RAN binding protein 2
243948_at	5.83	5.2	-1.55	0.0014	0.0171	ZC3H14	zinc finger CCCH-type containing 14
234660_s_at	8.35	7.72	-1.55	0.0016	0.0181	DIS3	DIS3 homolog, exosome endoribonuclease and 3'-5' exoribonuclease
228590_at	7.35	6.72	-1.55	0.0017	0.0187	PTCD3	pentatricopeptide repeat domain 3
212606_at	9.1	8.47	-1.55	0.0017	0.0188	WDFY3	WD repeat and FYVE domain containing 3
202318_s_at	9.71	9.07	-1.55	0.0017	0.0189	SENP6	SUMO1/sentrin specific peptidase 6
225526_at	7.66	7.03	-1.55	0.0018	0.0195	MKLN1	muskelin 1, intracellular mediator containing kelch motifs
218432_at	8.86	8.23	-1.55	0.002	0.0204	FBXO3	F-box protein 3
200941_at	10.57	9.94	-1.55	0.002	0.0207	HSBP1	heat shock factor binding protein 1
227176_at	6.72	6.09	-1.55	0.0021	0.0214	SLC2A13	solute carrier family 2 (facilitated glucose transporter), member 13
203156_at	9.27	8.65	-1.55	0.0023	0.0226	AKAP11	A kinase (PRKA) anchor protein 11
223463_at	9.61	8.98	-1.55	0.0023	0.0226	RAB23	RAB23, member RAS oncogene family
205763_s_at	8.52	7.89	-1.55	0.0026	0.0239	DDX18	DEAD (Asp-Glu-Ala-Asp) box polypeptide 18
224800_at	10.79	10.16	-1.55	0.0036	0.0295	WDFY1	WD repeat and FYVE domain containing 1
225540_at	8.04	7.41	-1.55	0.0043	0.0324	MAP2	microtubule associated protein 2
212176_at	9.41	8.78	-1.55	0.0043	0.0327	PNISR	PNN-interacting serine/arginine-rich protein
230653_at	6.67	6.03	-1.55	0.0044	0.033	LOC102724275; LOC102725134; LOC105369228	uncharacterized LOC102724275; uncharacterized LOC102725134; uncharacterized LOC105369228
213459_at	7.3	6.67	-1.55	0.0049	0.035	RPL37A	ribosomal protein L37a
222906_at	6.81	6.18	-1.55	0.0076	0.0463	FLVCR1	feline leukemia virus subgroup C cellular receptor 1
226419_s_at	8.57	7.94	-1.55	0.0081	0.0484	SRSF1	serine/arginine-rich splicing factor 1
222547_at	9.35	8.73	-1.54	2.02e-08	7.11e-06	MAP4K4	mitogen-activated protein kinase kinase kinase kinase 4
205226_at	7.78	7.15	-1.54	1.92e-06	0.0002	PDGFRL	platelet-derived growth factor receptor-like
229371_at	7.04	6.42	-1.54	7.28e-06	0.0007
232786_at	3.97	3.34	-1.54	2.09e-05	0.0014	COG6	component of oligomeric golgi complex 6
213413_at	8.24	7.61	-1.54	3.99e-05	0.0021	STON1	stonin 1
226019_at	7.12	6.49	-1.54	9.07e-05	0.0036	OMA1	OMA1 zinc metallopeptidase
227418_at	8.77	8.14	-1.54	0.0001	0.0042	MSANTD4	Myb/SANT-like DNA-binding domain containing 4 with coiled-coils
210732_s_at	7.77	7.15	-1.54	0.0001	0.0044	LGALS8	lectin, galactoside-binding, soluble, 8
236047_at	4.86	4.23	-1.54	0.0001	0.0046	XKR6	X-linked Kx blood group related 6
234998_at	7.83	7.21	-1.54	0.0002	0.005	RAB11A	RAB11A, member RAS oncogene family
202467_s_at	11.92	11.3	-1.54	0.0002	0.0053	COPS2	COP9 signalosome subunit 2
227491_at	5.74	5.12	-1.54	0.0002	0.0054	ELOVL6	ELOVL fatty acid elongase 6
218519_at	9.21	8.59	-1.54	0.0002	0.0061	SLC35A5	solute carrier family 35, member A5
225276_at	9.01	8.39	-1.54	0.0003	0.0068	GSPT1	G1 to S phase transition 1
228551_at	7.24	6.62	-1.54	0.0003	0.007	DENND5B	DENN/MADD domain containing 5B
203710_at	7.18	6.55	-1.54	0.0003	0.0072	ITPR1	inositol 1,4,5-trisphosphate receptor, type 1
209648_x_at	7.7	7.08	-1.54	0.0003	0.0073	SOCS5	suppressor of cytokine signaling 5
1558815_at	5.95	5.33	-1.54	0.0003	0.0076	SORBS2	sorbin and SH3 domain containing 2
205961_s_at	9.63	9	-1.54	0.0003	0.0078	PSIP1	PC4 and SFRS1 interacting protein 1
227871_at	9.24	8.62	-1.54	0.0003	0.0079	CHM	choroideremia (Rab escort protein 1)
202939_at	10.89	10.27	-1.54	0.0004	0.0081	ZMPSTE24	zinc metallopeptidase STE24
213282_at	8.83	8.21	-1.54	0.0004	0.0082	APOOL	apolipoprotein O-like
209022_at	10.85	10.23	-1.54	0.0004	0.0084	STAG2	stromal antigen 2
228573_at	8.98	8.36	-1.54	0.0004	0.0085	ANTXR2	anthrax toxin receptor 2
209135_at	9.82	9.2	-1.54	0.0004	0.0088	ASPH	aspartate beta-hydroxylase
32088_at	5.58	4.95	-1.54	0.0006	0.0105	BLZF1	basic leucine zipper nuclear factor 1
224722_at	6.81	6.19	-1.54	0.0006	0.0106	MIB1	mindbomb E3 ubiquitin protein ligase 1
235308_at	7.8	7.18	-1.54	0.0007	0.0111	ZBTB20	zinc finger and BTB domain containing 20
225095_at	9.2	8.58	-1.54	0.0007	0.0113	SPTLC2	serine palmitoyltransferase, long chain base subunit 2
203711_s_at	7.58	6.96	-1.54	0.0007	0.0116	HIBCH	3-hydroxyisobutyryl-CoA hydrolase
218098_at	9.73	9.11	-1.54	0.0007	0.0118	ARFGEF2	ADP-ribosylation factor guanine nucleotide-exchange factor 2 (brefeldin A-inhibited)
217851_s_at	8.03	7.41	-1.54	0.0008	0.0125	PRELID3B	PRELI domain containing 3B
204467_s_at	9.5	8.88	-1.54	0.0008	0.0128	SNCA	synuclein alpha
234733_s_at	6.77	6.15	-1.54	0.0009	0.013	FANCM	Fanconi anemia complementation group M
202956_at	9.31	8.69	-1.54	0.001	0.0141	ARFGEF1	ADP-ribosylation factor guanine nucleotide-exchange factor 1 (brefeldin A-inhibited)
204732_s_at	6.49	5.87	-1.54	0.001	0.0142	TRIM23	tripartite motif containing 23
226460_at	8.26	7.64	-1.54	0.0011	0.0144	FNIP2	folliculin interacting protein 2
202073_at	8.69	8.07	-1.54	0.0011	0.0144	OPTN	optineurin
225127_at	10.14	9.52	-1.54	0.0012	0.0155	TMEM181	transmembrane protein 181
244462_at	6.12	5.5	-1.54	0.0013	0.0162	ZNF224	zinc finger protein 224
212427_at	6	5.37	-1.54	0.0014	0.0172	KIAA0368	KIAA0368
212754_s_at	8.39	7.77	-1.54	0.0015	0.0176	MON2	MON2 homolog, regulator of endosome-to-Golgi trafficking
232909_s_at	9.23	8.61	-1.54	0.0016	0.0182	BPTF	bromodomain PHD finger transcription factor
225438_at	6.05	5.42	-1.54	0.0023	0.0224	NUDCD1	NudC domain containing 1
213518_at	8.63	8.01	-1.54	0.0023	0.0225	PRKCI	protein kinase C, iota
206989_s_at	9.66	9.05	-1.54	0.0023	0.0225	SCAF11	SR-related CTD-associated factor 11
224308_s_at	7.29	6.67	-1.54	0.0027	0.0245	INTS2	integrator complex subunit 2
218889_at	9.35	8.72	-1.54	0.0027	0.0245	NOC3L	NOC3-like DNA replication regulator
224705_s_at	9.34	8.71	-1.54	0.0033	0.028	TNRC6A	trinucleotide repeat containing 6A
211081_s_at	7.16	6.53	-1.54	0.0048	0.0346	MAP4K5	mitogen-activated protein kinase kinase kinase kinase 5
217878_s_at	9.01	8.39	-1.54	0.005	0.0355	CDC27	cell division cycle 27
242996_at	5.76	5.14	-1.54	0.0051	0.0361	MTRF1	mitochondrial translational release factor 1
228955_at	7.93	7.31	-1.54	0.0056	0.038	LRP8	LDL receptor related protein 8
203329_at	9.28	8.67	-1.53	9.96e-08	2.45e-05	PTPRM	protein tyrosine phosphatase, receptor type, M
200878_at	12.89	12.27	-1.53	1.29e-07	3.03e-05	EPAS1	endothelial PAS domain protein 1
225215_s_at	9.93	9.32	-1.53	5.31e-07	9.01e-05	MTRF1L	mitochondrial translational release factor 1-like
222849_s_at	8.27	7.65	-1.53	7.39e-06	0.0007	SCRN3	secernin 3
222771_s_at	8.59	7.98	-1.53	1.27e-05	0.001	MYEF2	myelin expression factor 2
225953_at	10.04	9.42	-1.53	2.21e-05	0.0014	RPRD1A	regulation of nuclear pre-mRNA domain containing 1A
201662_s_at	10.11	9.5	-1.53	3.71e-05	0.002	ACSL3	acyl-CoA synthetase long-chain family member 3
225766_s_at	10.79	10.18	-1.53	9.59e-05	0.0037	TNPO1	transportin 1
225553_at	10.03	9.41	-1.53	0.0001	0.0041	CNIH1	cornichon family AMPA receptor auxiliary protein 1
204926_at	5.3	4.69	-1.53	0.0001	0.0041	INHBA	inhibin beta A
204455_at	4.39	3.77	-1.53	0.0001	0.0042	DST	dystonin
212760_at	8.23	7.62	-1.53	0.0001	0.0044	UBR2	ubiquitin protein ligase E3 component n-recognin 2
219342_at	7.94	7.33	-1.53	0.0001	0.0045	CASD1	CAS1 domain containing 1
229850_at	8.12	7.51	-1.53	0.0002	0.0051	KDSR	3-ketodihydrosphingosine reductase
235792_x_at	8.78	8.16	-1.53	0.0002	0.0051	PIK3C2A	phosphatidylinositol-4-phosphate 3-kinase, catalytic subunit type 2 alpha
227038_at	9.25	8.64	-1.53	0.0002	0.0058	SGMS2	sphingomyelin synthase 2
228141_at	9.69	9.08	-1.53	0.0002	0.006	GPX8	glutathione peroxidase 8 (putative)
227601_at	7.94	7.32	-1.53	0.0003	0.0069	METTL14	methyltransferase like 14
218535_s_at	9.07	8.46	-1.53	0.0003	0.0073	RIOK2	RIO kinase 2
212672_at	8.13	7.52	-1.53	0.0004	0.0087	ATM	ATM serine/threonine kinase
226969_at	8.32	7.71	-1.53	0.0004	0.0089	MTR	5-methyltetrahydrofolate-homocysteine methyltransferase
209180_at	10.29	9.68	-1.53	0.0004	0.0089	RABGGTB	Rab geranylgeranyltransferase, beta subunit
232095_at	8.26	7.65	-1.53	0.0005	0.0094	SRGAP2B	SLIT-ROBO Rho GTPase activating protein 2B
200728_at	12.21	11.6	-1.53	0.0005	0.0098	ACTR2	ARP2 actin-related protein 2 homolog (yeast)
212441_at	9.53	8.91	-1.53	0.0005	0.0099	KIAA0232	KIAA0232
212513_s_at	10.14	9.53	-1.53	0.0005	0.0099	USP33	ubiquitin specific peptidase 33
222533_at	9.7	9.09	-1.53	0.0006	0.0108	CRBN	cereblon
202850_at	9.98	9.36	-1.53	0.0007	0.0116	ABCD3	ATP binding cassette subfamily D member 3
219094_at	6.1	5.48	-1.53	0.0008	0.012	ARMC8	armadillo repeat containing 8
235612_at	6.61	5.99	-1.53	0.0008	0.0123	PRPF38A	pre-mRNA processing factor 38A
225291_at	10.15	9.53	-1.53	0.0008	0.0128	PNPT1	polyribonucleotide nucleotidyltransferase 1
233656_s_at	8.46	7.85	-1.53	0.0009	0.0128	VPS54	vacuolar protein sorting 54 homolog (S. cerevisiae)
235747_at	7.19	6.58	-1.53	0.001	0.0137	SLC25A16	solute carrier family 25 (mitochondrial carrier), member 16
225957_at	7.25	6.64	-1.53	0.001	0.0139	CREBRF	CREB3 regulatory factor
213069_at	10.41	9.79	-1.53	0.001	0.0139	HEG1	heart development protein with EGF-like domains 1
234103_at	3.67	3.05	-1.53	0.001	0.0143	KCNT2	potassium channel, sodium activated subfamily T, member 2
212943_at	9.72	9.11	-1.53	0.0012	0.0154	C2CD5	C2 calcium-dependent domain containing 5
212609_s_at	9.61	9	-1.53	0.0013	0.016	AKT3	v-akt murine thymoma viral oncogene homolog 3
218520_at	9.56	8.95	-1.53	0.0013	0.0162	TBK1	TANK-binding kinase 1
214670_at	8.87	8.26	-1.53	0.0015	0.0177	ZKSCAN1	zinc finger with KRAB and SCAN domains 1
212678_at	7.02	6.41	-1.53	0.0016	0.0181	NF1	neurofibromin 1
203097_s_at	10.9	10.29	-1.53	0.0016	0.0181	RAPGEF2	Rap guanine nucleotide exchange factor 2
209475_at	7.74	7.13	-1.53	0.0017	0.0188	USP15	ubiquitin specific peptidase 15
1557578_at	4.68	4.06	-1.53	0.0017	0.019	PHLDB2	pleckstrin homology-like domain, family B, member 2
225820_at	7.43	6.82	-1.53	0.0019	0.0199	JADE1	jade family PHD finger 1
229669_at	4.85	4.24	-1.53	0.0019	0.02	CCDC144NL-AS1; LOC105369205; LOC339260	CCDC144NL antisense RNA 1; uncharacterized LOC105369205; uncharacterized LOC339260
202462_s_at	10.73	10.12	-1.53	0.0019	0.0201	DDX46	DEAD (Asp-Glu-Ala-Asp) box polypeptide 46
223271_s_at	8.8	8.19	-1.53	0.0019	0.0202	CTDSPL2	CTD small phosphatase like 2
242029_at	7.06	6.44	-1.53	0.0019	0.0202
201689_s_at	7.15	6.54	-1.53	0.0022	0.0216	TPD52	tumor protein D52
218237_s_at	10.27	9.66	-1.53	0.0022	0.0222	SLC38A1	solute carrier family 38, member 1
224682_at	9.44	8.83	-1.53	0.0023	0.0223	ANKIB1	ankyrin repeat and IBR domain containing 1
236703_at	6.7	6.09	-1.53	0.0028	0.0249
226528_at	7.52	6.91	-1.53	0.0028	0.0253	MTX3	metaxin 3
220108_at	6.37	5.76	-1.53	0.0032	0.0275	GNA14	guanine nucleotide binding protein (G protein), alpha 14
217783_s_at	11.14	10.53	-1.53	0.0035	0.0287	YPEL5	yippee like 5
213792_s_at	8.34	7.72	-1.53	0.0035	0.0289	INSR	insulin receptor
58780_s_at	7.61	6.99	-1.53	0.004	0.0312	ARHGEF40	Rho guanine nucleotide exchange factor (GEF) 40
226302_at	10.05	9.44	-1.53	0.0044	0.0331	ATP8B1	ATPase, aminophospholipid transporter, class I, type 8B, member 1
239960_x_at	5.54	4.92	-1.53	0.0044	0.0331	LYRM7	LYR motif containing 7
244022_at	5.83	5.21	-1.53	0.0045	0.0336
228919_at	6.29	5.67	-1.53	0.0052	0.0364	LOC105373316	collagen alpha-4(IV) chain-like
226630_at	7.86	7.24	-1.53	0.0062	0.0405	MIS18BP1	MIS18 binding protein 1
238714_at	7.18	6.57	-1.53	0.0075	0.0461
230869_at	6.65	6.04	-1.53	0.0085	0.0499	FAM155A	family with sequence similarity 155, member A
236261_at	5.85	5.25	-1.52	1.07e-08	4.36e-06	OSBPL6	oxysterol binding protein-like 6
204917_s_at	7.09	6.48	-1.52	2.45e-06	0.0003	MLLT3	myeloid/lymphoid or mixed-lineage leukemia; translocated to, 3
211675_s_at	9.09	8.49	-1.52	3.94e-06	0.0004	MDFIC	MyoD family inhibitor domain containing
201972_at	11.65	11.04	-1.52	9.03e-06	0.0008	ATP6V1A	ATPase, H+ transporting, lysosomal 70kDa, V1 subunit A
225674_at	10.37	9.76	-1.52	1.39e-05	0.001	BCAP29	B-cell receptor-associated protein 29
227126_at	7.84	7.24	-1.52	2.38e-05	0.0015	PTPRG	protein tyrosine phosphatase, receptor type, G
207657_x_at	11.3	10.7	-1.52	2.84e-05	0.0017	TNPO1	transportin 1
221829_s_at	12.77	12.17	-1.52	2.8e-05	0.0017	TNPO1	transportin 1
201197_at	9.3	8.69	-1.52	4.5e-05	0.0023	AMD1	adenosylmethionine decarboxylase 1
217520_x_at	7.16	6.56	-1.52	5.3e-05	0.0026	LOC283683	uncharacterized LOC283683
239185_at	4.07	3.47	-1.52	7.26e-05	0.0031	ABCA9	ATP binding cassette subfamily A member 9
210970_s_at	9.27	8.67	-1.52	8.2e-05	0.0034	IBTK	inhibitor of Bruton agammaglobulinemia tyrosine kinase
227220_at	7.87	7.27	-1.52	9.87e-05	0.0038	NFXL1	nuclear transcription factor, X-box binding-like 1
226180_at	9.15	8.54	-1.52	0.0001	0.0046	WDR36	WD repeat domain 36
213374_x_at	9.2	8.59	-1.52	0.0001	0.0048	HIBCH	3-hydroxyisobutyryl-CoA hydrolase
222149_x_at	7.37	6.76	-1.52	0.0002	0.0051	GOLGA8CP; GOLGA8DP; GOLGA8EP; GOLGA8F; GOLGA8G	golgin A8 family, member C, pseudogene; golgin A8 family, member D, pseudogene; golgin A8 family, member E, pseudogene; golgin A8 family, member F; golgin A8 family, member G
205802_at	7.57	6.97	-1.52	0.0002	0.0054	TRPC1	transient receptor potential cation channel, subfamily C, member 1
226104_at	7.93	7.33	-1.52	0.0002	0.0055	RNF170	ring finger protein 170
203095_at	9.46	8.85	-1.52	0.0002	0.0056	MTIF2	mitochondrial translational initiation factor 2
1558356_at	5.11	4.51	-1.52	0.0002	0.0057	UACA	uveal autoantigen with coiled-coil domains and ankyrin repeats
217781_s_at	9.44	8.83	-1.52	0.0002	0.0061	ZNF106	zinc finger protein 106
202606_s_at	9.72	9.11	-1.52	0.0002	0.0063	TLK1	tousled-like kinase 1
203306_s_at	9.89	9.28	-1.52	0.0003	0.0075	SLC35A1	solute carrier family 35 (CMP-sialic acid transporter), member A1
205463_s_at	9.52	8.92	-1.52	0.0004	0.0082	PDGFA	platelet-derived growth factor alpha polypeptide
218277_s_at	9.57	8.97	-1.52	0.0004	0.0084	DHX40	DEAH (Asp-Glu-Ala-His) box polypeptide 40
226352_at	8.53	7.92	-1.52	0.0004	0.0091	JMY	junction mediating and regulatory protein, p53 cofactor
203080_s_at	9.14	8.54	-1.52	0.0005	0.0094	BAZ2B	bromodomain adjacent to zinc finger domain 2B
208264_s_at	8.93	8.33	-1.52	0.0005	0.0095	EIF3J	eukaryotic translation initiation factor 3, subunit J
217833_at	9.53	8.93	-1.52	0.0005	0.0095	SYNCRIP	synaptotagmin binding, cytoplasmic RNA interacting protein
209946_at	9.59	8.99	-1.52	0.0005	0.0098	VEGFC	vascular endothelial growth factor C
202745_at	8.62	8.02	-1.52	0.0006	0.0102	USP8	ubiquitin specific peptidase 8
226712_at	8.16	7.55	-1.52	0.0007	0.0113	SSR1	signal sequence receptor, alpha
212607_at	10.17	9.57	-1.52	0.0007	0.0116	AKT3	v-akt murine thymoma viral oncogene homolog 3
229968_at	6.28	5.67	-1.52	0.0009	0.0131
202304_at	9.65	9.05	-1.52	0.0009	0.0132	FNDC3A	fibronectin type III domain containing 3A
213483_at	8.79	8.19	-1.52	0.001	0.014	PPWD1	peptidylprolyl isomerase domain and WD repeat containing 1
226279_at	12.54	11.93	-1.52	0.001	0.014	PRSS23	protease, serine, 23
203303_at	10.95	10.35	-1.52	0.0012	0.0154	DYNLT3	dynein, light chain, Tctex-type 3
212402_at	9.59	8.98	-1.52	0.0012	0.0156	ZC3H13	zinc finger CCCH-type containing 13
226252_at	7.04	6.43	-1.52	0.0012	0.0157	ZBTB20	zinc finger and BTB domain containing 20
224955_at	9.91	9.31	-1.52	0.0013	0.0159	TEAD1	TEA domain family member 1 (SV40 transcriptional enhancer factor)
205664_at	8.75	8.15	-1.52	0.0013	0.016	KIN	Kin17 DNA and RNA binding protein
207606_s_at	7.71	7.1	-1.52	0.0014	0.0166	ARHGAP12	Rho GTPase activating protein 12
201151_s_at	9.66	9.06	-1.52	0.0014	0.0166	MBNL1	muscleblind like splicing regulator 1
202633_at	8.99	8.39	-1.52	0.0014	0.017	TOPBP1	topoisomerase (DNA) II binding protein 1
209704_at	7.53	6.93	-1.52	0.0014	0.0171	MTF2	metal response element binding transcription factor 2
212652_s_at	9.12	8.51	-1.52	0.0015	0.0173	SNX4	sorting nexin 4
1556228_a_at	6.97	6.37	-1.52	0.0016	0.0182	VCPIP1	valosin containing protein (p97)/p47 complex interacting protein 1
243745_at	4.87	4.26	-1.52	0.0017	0.019
228468_at	7.39	6.78	-1.52	0.002	0.0206	MASTL	microtubule associated serine/threonine kinase-like
224614_at	8.46	7.85	-1.52	0.0021	0.0212	DYNC1LI2	dynein, cytoplasmic 1, light intermediate chain 2
202379_s_at	9.56	8.96	-1.52	0.0021	0.0213	NKTR	natural killer cell triggering receptor
202214_s_at	10.43	9.82	-1.52	0.0024	0.0228	CUL4B	cullin 4B
203553_s_at	9.12	8.52	-1.52	0.0024	0.0232	MAP4K5	mitogen-activated protein kinase kinase kinase kinase 5
1567575_at	4.5	3.9	-1.52	0.0024	0.0232
229415_at	6.81	6.2	-1.52	0.0027	0.0244	CYCS	cytochrome c, somatic
222754_at	9.22	8.62	-1.52	0.0027	0.0246	TRNT1	tRNA nucleotidyl transferase, CCA-adding, 1
227554_at	8.66	8.06	-1.52	0.003	0.0263	MAGI2-AS3	MAGI2 antisense RNA 3
202687_s_at	7.75	7.15	-1.52	0.003	0.0263	TNFSF10	tumor necrosis factor (ligand) superfamily, member 10
216268_s_at	10.82	10.22	-1.52	0.0033	0.0278	JAG1	jagged 1
226789_at	4.52	3.92	-1.52	0.0034	0.0283	EMB	embigin
1568955_at	9.29	8.69	-1.52	0.0036	0.0294	SRGAP2; SRGAP2B; SRGAP2C	SLIT-ROBO Rho GTPase activating protein 2; SLIT-ROBO Rho GTPase activating protein 2B; SLIT-ROBO Rho GTPase activating protein 2C
201914_s_at	9.28	8.68	-1.52	0.0039	0.031	SEC63	SEC63 homolog, protein translocation regulator
[truncated: 694 more rows]
