# Supplementary material for: Specific arterio-venous transcriptomic and ncRNA-RNA interactions in human umbilical endothelial cells: A meta-analysis
Source: iScience. 2021 May 29;24(6):102675. doi: 10.1016/j.isci.2021.102675 (PMC8243012; doi:10.1016/j.isci.2021.102675)
Supplement: Table S2. List of DEG included in top-five Wikipathways. Detailed list show pathways that contain more DEG, up and down-regulation proportion, significance, and p-value, Related to main Figure 3 [file mmc3.xlsx]

## Sheet: Hoja1
Table S2: List of DEG included in top-five Wikipathways. Detailed list show pathways that contain more DEG, up and down-regulation proportion, significance, and p-value. Related to Results "Figure 3"
Pathway	#Total	#Up	Up List	#Down	Down List	Significance	p-value
VEGFA-VEGFR2 Signaling Pathway	76	21	PRKD2,MAP2K6,MAPKAPK2,SPHK1,HRAS,NRP1,NFKBIA,NOS3,MAP2K2,NRP2,JUN,NFATC2,TEAD4,CCND1,NDRG1,BRD4,SEMA6D,EPHB2,TNFRSF25,FHOD1,TKT	55	ROCK2,GAB1,NCK1,FRS2,PRKCI,ITGAV,IQGAP1,ITGB1,ROCK1,ITPR1,HSP90AA1,PIK3R1,GJA1,PTPRJ,RPS6KB1,PRKAA1,EIF2AK3,ATF6,DNAJB9,TRPC1,PIK3CA,EEA1,MYO6,MAP3K5,PPP3CA,JAG1,DKK1,EPS15,OCLN,ITCH,HDAC9,VCAM1,ADAMTS1,PRKG1,IGFBP7,FLT1,ADAM9,ADAM10,DLL4,CYCS,LARP7,IGFBP3,ASCC3,DHX29,DNAJB4,EIF3F,PDE4DIP,CACNA2D1,CALU,EPRS,FN1,NAP1L1,NEXN,SYNJ1,TMOD1	8.01	0
miR-targeted genes in lymphocytes - TarBase	66	15	CAPG,EGFR,PDLIM7,ABCG2,ANPEP,CTSC,NRP1,HMOX1,MYO10,SAC3D1,MYCN,CDKN1C,AP3D1,HMGA1,AXL	51	GPAM,PDLIM5,TPM1,SLC38A1,MBNL1,PDCD4,BACH1,DHX40,UAP1,VCAM1,CACNA2D1,STRN,WDFY1,ATP6V1C1,FNDC3B,CDK6,CUL4B,CXCL12,FGF2,PTPRJ,NT5E,ATRX,PKN2,CYP1B1,CHD1,GNA13,SLC1A4,PLAG1,CD164,PPP3CA,MSI2,DHX15,PDE3A,SYNE1,TMED7,TAF9B,DOCK7,SCAMP1,PTBP2,BDNF,RAB23,GALNT1,NUFIP2,CAND1,CDCP1,PRKCI,VTI1B,DOCK5,FNDC3A,SERPINE2,UBE2J1	2.98	0.001038
PodNet: protein-protein interactions in the podocyte	63	13	MAFB,ANGPTL2,FCGRT,DBN1,NID2,CCND1,SNAI1,LDB1,KHDRBS3,CDKN1C,NRP1,NR2F2,COL4A5	50	PPP3CA,KRT7,INSR,IQGAP1,SULF1,IGFBP7,UTRN,ADAM10,OCLN,EPAS1,FRAS1,CRIM1,ITGB1,PIK3C2A,ITGA3,DICER1,CXCL12,LRRC7,TGFBR1,MYH10,ACTR3,RAPGEF2,NRN1,NCK1,FAT1,SMAD7,SULT1B1,IGFBP2,SPARC,PIK3R1,PIK3CA,ZHX1,EXT1,PIK3CB,PKD2,ITGAV,TGFB2,BMPR1A,ATG5,SEMA3A,YES1,IGFBP3,PALLD,TAGLN,CD2AP,LAMA5,ACTR2,PRKCI,FKTN,MAGI1	10.06	0
miR-targeted genes in muscle cell - TarBase	59	12	CAPG,ANPEP,EGFR,NRP1,MYO10,HMGA1,PDLIM7,HMOX1,AP3D1,ABCG2,CTSC,AXL	47	GNA13,CACNA2D1,DHX15,WDFY1,CD164,FNDC3B,SLC7A11,ATP6V1C1,SPARC,PDLIM5,MBNL1,NT5E,UAP1,UBE2J1,DOCK7,SYNE1,FNDC3A,PTBP2,CHD1,GJA1,PPP3CA,SLC38A1,CDCP1,CUL4B,PTPRJ,GPAM,TPM1,PDE3A,STRN,CAND1,GALNT1,PHLDB2,NUFIP2,DOCK5,FGF2,BACH1,SLC1A4,CDK6,CYP1B1,CXCL12,PRKCI,PDCD4,PKN2,SCAMP1,ATRX,DHX40,TMED7	3.51	0.000309
PI3K-Akt Signaling Pathway	54	10	COL4A5,DDIT4,IL6R,EFNA2,EGFR,FLT4,HRAS,MAP2K2,CCND1,NOS3	44	CCND2,PIK3CA,COL4A2,COL1A2,FN1,PIK3R1,RELN,IFNAR1,LAMB1,ITGA1,OSMR,ITGA3,COL4A1,PIK3CB,ITGAV,IL7R,LAMA5,ITGB1,LAMA2,AKT3,COL1A1,ITGA4,GHR,EFNA5,FGF2,KITLG,VEGFC,PDGFA,PDGFC,PDGFD,INSR,FLT1,PRKAA1,PPP2R5E,HSP90AA1,RPS6KB1,TLR4,SOS2,CHUK,BDNF,CDK6,PKN2,C8orf44-SGK3,SGK3	4.8	1.6e-05
Focal Adhesion-PI3K-Akt-mTOR-signaling pathway	46	8	NOS3,DDIT4,IL6R,EFNA2,EGFR,FLT4,HRAS,MAP2K2	38	PIK3CA,COL4A2,COL1A2,FN1,PIK3R1,RELN,IFNAR1,LAMB1,OSMR,ITGA3,COL4A1,PIK3CB,ITGAV,IL7R,LAMA5,ITGB1,LAMA2,AKT3,COL1A1,ITGA4,GHR,EFNA5,FGF2,KITLG,VEGFC,PDGFA,PDGFC,PDGFD,INSR,FLT1,PRKAA1,PPP2R5E,HSP90AA1,RAB2A,EPAS1,RPS6KB1,PIK3C2B,PIK3C2A	3.72	0.000189
Endothelin Pathway	44	11	EGFR,SNAI1,SDC1,CCND1,NQO1,MED12,TRIOBP,EDNRB,NFKBIA,NOS3,JUN	33	ITGB1,CDH2,COL4A1,PLOD2,ZFYVE16,GAB1,ATRX,CALD1,DNAJC10,FNDC3B,COL1A1,EIF5B,GOLGB1,VIM,GNAQ,PPP1R12A,FGF2,ACTR2,GJA5,FASTKD1,ACTR3,TPM1,GULP1,KLHL20,GALNT1,COL1A2,PIK3CA,PPP3CA,RPS6KB1,VCAM1,CHUK,LEPR,GNA13	5	1e-05
Nuclear Receptors Meta-Pathway	43	14	PTGR1,MAFF,JUN,NQO1,CDKN1C,HMOX1,TGFBR3,MGST1,EGFR,HES1,CCND1,PLTP,SLC6A8,SCD	29	SLC7A11,HSP90AA1,SLC26A2,SMARCA1,TGFB2,KTN1,PDK4,NCOA2,GPX3,B3GNT5,FGD4,THBD,PPARA,ABCB1,NFE2L2,ABCB4,CYP1B1,SLC19A2,CDC42EP3,SERTAD2,GPAM,SLC2A13,KAT2B,ANKRD1,EHHADH,ACADM,SLC5A3,SLC39A6,SLC39A8	2.29	0.005076
miR-targeted genes in epithelium - TarBase	42	9	EGFR,CTSC,NRP1,MYO10,CDKN1C,HMOX1,CAPG,PDLIM7,AP3D1	33	GNA13,SYNE1,DOCK7,GJA1,SLC1A4,SERPINE2,GALNT1,DOCK5,PHLDB2,DHX40,SLC38A1,VTI1B,CDK6,CDCP1,PDLIM5,UBE2J1,CYP1B1,FNDC3A,PRKCI,WDFY1,CHD1,CD164,FNDC3B,CAND1,MBNL1,NUFIP2,NT5E,DHX15,TMED7,TPM1,ATRX,BACH1,CUL4B	1.45	0.035888
Focal Adhesion	35	6	PARVB,JUN,CCND1,HRAS,STYK1,EGFR	29	COL1A1,PIK3R1,CCND2,LAMA2,ROCK1,PPP1R12A,PDGFD,RELN,ITGAV,ITGB1,LAMA5,ITGA4,LAMB1,FLT1,COL4A2,COL1A2,ARHGAP5,FN1,ITGA3,PIK3CA,ITGA1,PDGFA,PIK3CB,AKT3,ROCK2,PDGFC,VEGFC,COL4A1,PPP1CB	4.21	6.1e-05
Epithelial to mesenchymal transition in colorectal cancer	32	10	HRAS,NRP2,MAP2K6,MAP2K2,SNAI1,TWIST2,MMP15,ID1,COL4A5,LRP5	22	PIK3CA,TGFBR1,JAG1,TUSC3,EIF5A2,COL4A1,NR2C2,SOS2,AKT3,DLL4,CDH2,FN1,TGFB2,PKP2,OCLN,SPARC,CLDN12,COL4A2,FZD6,LRP6,PIK3CB,PIK3R1	5.13	7e-06
MAPK Signaling Pathway	31	11	EGFR,MAPKAPK2,DUSP4,MAP2K6,JUN,HRAS,RASGRP3,MKNK2,MAP3K11,MAP2K2,CACNA1A	20	AKT3,BDNF,RASGRF2,MAP4K4,TGFBR1,PTPRR,SOS2,TGFB2,PPM1A,TAOK1,RASA2,PPP3CA,PDGFA,NF1,RAPGEF2,MAP4K3,CHUK,MAP3K5,CACNA2D1,FGF2	1.41	0.039217
Ciliary landscape	29	2	IFT43,ANKS6	27	RPGR,APC,COPS2,ARFGAP3,TFAP2A,RAB2A,IFT74,ACSL3,AIMP1,IFT80,EXOC6,EXOC1,BBS7,DYNLT3,VIM,ARMC8,MKLN1,WDR26,YPEL5,PGRMC2,NEK7,TBC1D4,CEP290,IQGAP2,IQGAP1,EIF5B,DOCK5	1.71	0.019688
Insulin Signaling	28	8	MAP2K6,GRB14,MAP3K11,JUN,SOCS1,HRAS,FLOT1,MAP2K2	20	PIK3C3,MAP4K4,KIF5B,PIK3R1,MAP3K5,INSR,TBC1D4,PIK3CB,MAP4K3,RPS6KB1,RHOQ,STXBP3,GAB1,PRKCI,PRKAA1,SOS2,PIK3C2A,PIK3CA,KIF3A,MAP4K5	3.39	0.000404
Ras Signaling	27	11	EGFR,FLT4,CALM2,CALM3,CALML4,RASGRP3,HRAS,RASA4B,RASA4,MAP2K2,ETS2	16	FLT1,INSR,RASGRF2,GAB1,SOS2,NF1,RASA2,RASAL2,AKT3,CHUK,PLA2G12A,RAPGEF5,PLD1,PIK3CA,PIK3CB,PIK3R1	2.1	0.007953
AXL signaling pathway	25	10	CCND1,EGFR,TMEFF1,LYN,AXL,SOCS1,MAP2K2,SNAI1,JUN,SCD	15	ATG5,CASP1,FN1,CALD1,TGFB2,SPARC,AKT3,CDK6,DKK3,VIM,CDKN2A,CHUK,RPS6KB1,COL1A1,FLT1	2.74	0.001809
Breast cancer pathway	24	8	HES1,HRAS,EGFR,LRP5,CCND1,FLT4,JUN,MAP2K2	16	ATM,RPS6KB1,SOS2,PIK3CA,PIK3R1,AKT3,DLL4,LRP6,HEY2,CDK6,FGF2,APC,FZD6,ATR,RAD50,NBN	2.24	0.005711
Ebola Virus Pathway on Host	24	4	ASGR1,AXL,EGFR,HLA-DPB1	20	ITGA3,ITGA4,ITGA1,ITGB1,BST2,KPNA1,IQGAP1,TBK1,TLR4,ITGAV,DDX58,TFAP2A,EIF2AK2,EIF2S1,VPS41,EPS15,RASA2,PIK3R1,PIK3CA,PIK3CB	2.94	0.001159
Mesodermal Commitment Pathway	24	4	TRIM28,CCND1,ZNF462,SNAI1	20	PIAS1,CUL4B,EXT1,ASCC3,MEIS1,TEAD1,BMPR2,MACF1,ARID5B,SCHIP1,C9orf72,GATA6,BMPR1A,TOX,INHBA,TWSG1,DKK1,NFE2L2,UBR5,MTF2	2.24	0.005711
Regulation of Actin Cytoskeleton	23	4	EGFR,WASF2,CYFIP2,MAP2K2	19	PIK3C3,PDGFA,SOS2,IQGAP1,GNA13,MYH10,NCKAP1,PIK3R1,PIK3CA,PIK3C2A,PIK3CB,ROCK2,FGF2,ROCK1,FN1,ARHGEF6,PPP1R12A,APC,ITGA1	2.08	0.008352
Ciliopathies	23	2	ANKS6,IFT43	21	EFHC1,PKD2,USP9X,RAB23,NPHP3,PIBF1,CEP78,KIZ,CSPP1,SCLT1,CEP290,TMEM107,AHI1,SPAG1,WDR19,BBS12,ARL6,BBS7,WDR35,IFT80,DYNC2H1	1.07	0.085973
EGF/EGFR Signaling Pathway	23	5	EGFR,JUN,MAP2K2,HRAS,NOS3	18	PIK3R1,ROCK1,NCK1,EPS15,GAB1,PTPRR,GJA1,PRKCI,PIK3C2B,SOS2,STAM2,PLD1,ITCH,SYNJ1,USP8,RICTOR,RPS6KB1,IQGAP1	1.76	0.017337
Small cell lung cancer	22	4	CCND1,CDKN1C,COL4A5,NFKBIA	18	CYCS,CDK6,CDKN2B,LAMA2,LAMA5,LAMB1,COL4A2,FN1,COL4A1,ITGB1,ITGA3,ITGAV,PIK3R1,PIK3CA,PIK3CB,AKT3,CHUK,TRAF5	4.68	2.1e-05
miR-targeted genes in squamous cell - TarBase	22	7	HMOX1,NRP1,HMGA1,AXL,ANPEP,PDLIM7,AP3D1	15	TPM1,UBE2J1,ATP6V1C1,CUL4B,SLC38A1,ATRX,FNDC3A,VCAM1,FNDC3B,TMED7,FGF2,PDCD4,MAGT1,GALNT1,DHX40	1.48	0.033305
Hepatitis B infection	21	5	NFATC2,HRAS,MAP2K2,JUN,MAP2K6	16	TGFB2,TGFBR1,PIK3CA,PIK3R1,PIK3CB,AKT3,CHUK,CYCS,SOS2,TLR4,IFNAR1,TLR3,TBK1,DDX3X,DDX58,IFIH1	1.53	0.02933
Gastrin Signaling Pathway	21	9	RHOD,NFKBIA,MAP3K11,JUN,PRKD2,NOS3,CCND1,HRAS,EGFR	12	PIK3R1,PIK3CA,ROCK1,LAMTOR3,RPS6KB1,CD44,CHUK,GNAQ,JAG1,ITGB1,CDKN2A,YES1	2.71	0.001934
Circadian rhythm related genes	21	5	JUN,CST3,ATF5,MTA1,NPAS2	16	CLOCK,NCOA2,KCNH7,PRKAA1,RORA,KLF9,SETX,SFPQ,ROCK2,HNRNPD,GNAQ,HNRNPU,PPP1CB,PPARA,LGR4,NAMPT	0.42	0.384505
Endoderm Differentiation	21	3	SFRP1,ZNF462,DUSP4	18	UBR5,BTAF1,BPTF,NAA15,CEBPZ,EXT1,MTF2,DKK1,BMPR1A,CAND1,ASCC3,CDC73,GATA6,PIAS1,CUL4B,SCHIP1,TOX,APC	1.6	0.025048
Measles virus infection	20	3	CCND1,JUN,NFKBIA	17	EIF2AK2,EIF2S1,EIF2AK3,RCHY1,DDX58,CD46,CYCS,PIK3CA,TLR4,IFIH1,TBK1,CHUK,IFNAR1,CDK6,CCND2,PIK3CB,PIK3R1	1.68	0.020689
TGF-beta Signaling Pathway	20	5	CCND1,MAP2K2,MAP2K6,JUN,TGFBR3	15	SMAD7,WWP1,NEDD9,TGFBR1,CDKN2B,ITCH,NEDD4L,ITGB1,FN1,PIK3R1,PPM1A,PIAS1,ROCK1,COL1A2,ZFYVE16	1.7	0.020066
Myometrial Relaxation and Contraction Pathways	20	10	IGFBP6,JUN,GRK6,NOS3,RGS5,ATF5,ETS2,MAFF,CALM3,CALM2	10	RGS7,CALD1,IGFBP2,GNAQ,ITPR1,RGS4,GJA1,IGFBP3,ITPR2,GUCY1A3	1.07	0.085077
Genes involved in male infertility	19	5	AR,NOS3,NQO1,CLU,HMGA1	14	ABCB1,ATM,CLOCK,EPSTI1,FOLH1,INSR,LIG4,MTR,NANOS1,NFE2L2,SLC16A7,UBR2,USP8,CCNT2	1.13	0.074118
Nonalcoholic fatty liver disease	19	3	IL6R,MAP3K11,JUN	16	PIK3CA,PIK3CB,PIK3R1,AKT3,PRKAA1,COX7A2,CYCS,EIF2AK3,LEPR,MAP3K5,EIF2S1,INSR,PPARA,ITCH,VCAM1,SMAD7	0.93	0.116332
Wnt Signaling	19	7	CCND1,JUN,LRP5,FOSL1,SFRP1,NFATC2,PRICKLE1	12	APC,PPP3CA,ROR1,LRP6,FZD6,CCND2,DKK1,DKK2,PLCB4,GPC4,PRICKLE2,ROCK2	2.14	0.00723
Integrated Breast Cancer Pathway	19	6	AR,RASGRP3,JUN,FOSL2,EGFR,CCND1	13	ATR,BMPR2,SMAD7,ATM,IMPA1,RAD50,NCOA2,TFPI,NF1,BMPR1A,BACH1,PIAS1,RALGAPA1	0.67	0.215029
DNA Damage Response (only ATM dependent)	18	4	JUN,CCND1,HRAS,FOSL1	14	ATM,AKT3,PIK3C3,PIK3CA,PIK3C2A,APC,PIK3R1,PIK3CB,CCND2,PPP2R5E,SOS2,PIK3C2B,CDKN2A,INSR	1.65	0.022416
Senescence and Autophagy in Cancer	18	6	IL6R,JUN,HMGA1,MAP2K6,TNFSF15,HRAS	12	CDKN2A,IGFBP7,COL1A1,INHBA,CD44,PIK3C3,IGFBP3,LAMP2,FN1,CDK6,ATG5,SPARC	1.9	0.012574
EGFR Tyrosine Kinase Inhibitor Resistance	18	6	CCND1,AXL,IL6R,EGFR,HRAS,MAP2K2	12	PIK3R1,PIK3CB,PDGFA,PDGFC,PDGFD,FGF2,GAB1,AKT3,RPS6KB1,SOS2,NF1,PIK3CA	3.49	0.000326
IL-18 signaling pathway	18	5	NSMF,JUN,NFKBIA,SEMA6D,HMOX1	13	CYCS,IL18BP,IER3,IRF6,PIK3R1,CHUK,CFLAR,FN1,COL1A1,KITLG,LRRFIP1,PLD1,RPS6KB1	0.85	0.142074
Hippo-Merlin Signaling Dysregulation	18	5	TEAD4,EGFR,FLT4,CCND1,HRAS	13	CDH2,ITGA1,ITGA3,ITGA4,ITGAV,ITGB1,TEAD1,INSR,FLT1,CD44,PLCB4,PPP1R12A,PPP1CB	1.02	0.095366
ESC Pluripotency Pathways	18	6	HRAS,JUN,EGFR,LRP5,MAP2K6,MAP2K2	12	FZD6,AKT3,ACTR2,BMPR1A,PDGFA,SMAD7,BMPR2,LIFR,GAB1,APC,FGF2,LRP6	1.72	0.018924
Angiopoietin Like Protein 8 Regulatory Pathway	18	5	FLOT1,SCD,MAP2K2,MAP3K11,MAP2K6	13	PIK3C3,PIK3R1,INSR,PIK3CB,RPS6KB1,SOS2,PIK3C2A,PIK3CA,RHOQ,MAP4K3,MAP4K5,MAP4K4,MAP3K5	1.21	0.061943
Vitamin D Receptor Pathway	18	8	LRP5,CD200,EPHB4,ID1,CST1,SFRP1,NFATC2,CCND1	10	CLMN,THBD,TPM1,ATP2B1,TGFB2,EFNA5,S100A4,CDKN2A,CDKN2B,IGFBP3	0.22	0.601833
Primary Focal Segmental Glomerulosclerosis FSGS	18	4	COL4A5,CDKN1C,MME,LRP5	14	ITGAV,TLR4,JAG1,NCK1,LAMA5,DKK1,IRF6,CD2AP,FAT1,VIM,LRP6,ITGB1,ITGA3,UTRN	3.76	0.000173
Brain-Derived Neurotrophic Factor (BDNF) signaling pathway	18	5	DOK5,MAP2K2,HRAS,NFKBIA,JUN	13	NCK1,CDH2,FRS2,SORT1,BDNF,KIDINS220,RPS6KB1,PIK3R1,APC,KCNN2,PIK3CA,PRKAA1,EIF2S1	0.86	0.138405
Signaling Pathways in Glioblastoma	18	5	CCND1,EGFR,HRAS,MAP2K2,MAP2K6	13	PIK3C2B,PIK3R1,PIK3C2A,PIK3CA,PIK3CB,AKT3,GAB1,NF1,PRKCI,CDKN2B,CCND2,CDK6,ATM	3.55	0.00028
Regulation of toll-like receptor signaling pathway	18	5	JUN,NFKBIA,MAP2K6,SOCS1,MAP2K2	13	TLR1,PIK3R1,PIK3CB,CHUK,CYLD,TBK1,AKT3,TLR4,CTNNAL1,BTK,IFNAR1,TLR3,PIK3CA	0.84	0.144637
Genes related to primary cilium development (based on CRISPR)	17	1	IFT43	16	IFT74,IFT80,TMEM107,KIF3A,DYNC2H1,BBS7,ARL6,BBS12,RAB23,TRAPPC11,SCLT1,EFCAB7,WDR19,WDR35,PIBF1,MIB1	1.51	0.0308
JAK/STAT	17	6	HRAS,CCND1,NOS3,MAP2K2,JUN,EGFR	11	PRKAA1,PIK3R1,CHUK,RPS6KB1,GHR,LEPR,PIK3CA,PIK3CB,ITGB1,ROCK1,ROCK2	1.44	0.03642
Osteoblast differentiation	16	1	LRP5	15	LRP6,JAG1,BMPR1A,DLL4,HEY2,BMPR2,FZD6,PRKCI,PIK3C2A,PIK3C3,PIK3CB,PIK3CA,PIK3C2B,PIK3R1,FGF2	1.15	0.070369
Head and Neck Squamous Cell Carcinoma	16	5	DDIT4,EGFR,HRAS,SESN2,CCND1	11	GAB1,RICTOR,FAT1,IRF6,PIK3R1,PIK3CA,PIK3CB,AKT3,PRKAA1,CDK6,NFE2L2	3.2	0.00063
Copper homeostasis	16	9	STEAP3,MT1E,MT1F,MT1G,MT1H,MT1X,MT2A,CCND1,JUN	7	MTF2,STEAP2,ADAM9,ADAM10,PIK3CA,ATP7A,APC	4.93	1.2e-05
Corticotropin-releasing hormone signaling pathway	16	7	JUN,FOSL1,FOSL2,NOS3,TRIM28,GRK6,NFKBIA	9	TLR4,NCOA2,PRKCI,TFAP2A,HSP90AA1,GNAQ,ADRBK2,MAP3K5,GJA1	2.02	0.009504
miR-targeted genes in leukocytes - TarBase	16	7	CAPG,HMGA1,HMOX1,ANPEP,AP3D1,CTSC,SAC3D1	9	SLC1A4,GNA13,PDLIM5,WDFY1,SERPINE2,CDCP1,SLC7A11,CD164,CDK6	0.24	0.579598
Pancreatic adenocarcinoma pathway	15	3	MAP2K2,EGFR,CCND1	12	ARHGEF6,AKT3,CHUK,PLD1,PIK3CA,PIK3CB,PIK3R1,RPS6KB1,TGFB2,TGFBR1,CDKN2A,CDK6	1.9	0.012521
LncRNA involvement in canonical Wnt signaling and colorectal cancer	15	5	CCND1,JUN,LRP5,FOSL1,SFRP1	10	APC,CDK6,ROR1,LRP6,FZD6,CCND2,TFAP2A,DKK1,DKK2,HNRNPU	1.53	0.029349
Chemokine signaling pathway	15	5	LYN,GRK6,CXCL3,HRAS,NFKBIA	10	PIK3R1,CHUK,PLCB4,PIK3CB,PIK3CA,ROCK1,ROCK2,SOS2,CXCL12,AKT3	0.05	0.889796
Pathways Affected in Adenoid Cystic Carcinoma	15	4	BCOR,MYCN,HRAS,MAP2K2	11	ATRX,KMT2C,ARID4B,ARID5B,JMJD1C,ATM,TLK1,ERBB2IP,PIK3CA,MAGI1,FOXP2	3.42	0.000381
B Cell Receptor Signaling Pathway	15	9	HRAS,MAP2K6,RASGRP3,NFATC2,MAP2K2,LYN,JUN,CARD11,NFKBIA	6	CHUK,NCK1,MALT1,PIK3R1,GAB1,BTK	1.49	0.032409
Processing of Capped Intron-Containing Pre-mRNA	15	2	HNRNPUL1,U2AF2	13	UPF3B,HNRNPA2B1,HNRNPA3,CCAR1,CRNKL1,HNRNPD,HNRNPU,PRPF38A,PPWD1,AQR,SRSF11,HNRNPR,SRSF1	2.37	0.00431
Toll-like Receptor Signaling Pathway	14	4	MAP2K2,NFKBIA,JUN,MAP2K6	10	TLR1,PIK3R1,PIK3CB,CHUK,TBK1,AKT3,TLR4,IFNAR1,TLR3,PIK3CA	1.09	0.080821
Calcium Regulation in the Cardiac Cell	14	6	CALM2,CACNA1A,RGS5,CALM3,GRK6,ATP1B1	8	ATP2B1,GJA5,GJA1,ITPR2,ITPR1,GNAQ,RGS7,RGS4	0.05	0.885593
Melanoma	14	6	HRAS,MAP2K2,CALM2,CALM3,CALML4,CCND1	8	NF1,PREX2,SOS2,PIK3CA,PIK3R1,PIK3CB,AKT3,CDK6	2.65	0.002226
Fragile X Syndrome	14	3	CYFIP2,MAP2K2,SH3GL1	11	BDNF,PPP3CA,GAB1,DICER1,ITPR1,ARC,RPS6KB1,NF1,PIK3CB,ABCD3,CDKN2A	0.6	0.253842
NRF2 pathway	14	5	PTGR1,NQO1,MAFF,HMOX1,SLC6A8	9	SLC7A11,NFE2L2,SLC2A13,GPX3,TGFB2,HSP90AA1,SLC5A3,SLC39A6,SLC39A8	0.18	0.65417
Ectoderm Differentiation	14	4	NR2F2,CCDC88C,MAFB,BCOR	10	GATA6,DMD,SCHIP1,SNCA,VAX2,TTC14,AHI1,RIT1,BMPR1A,TFAP2A	0.19	0.65294
Alzheimers Disease	14	4	MME,CALM2,CALM3,CAPN1	10	ADAM10,CYCS,PPP3CA,SNCA,GNAQ,PLCB4,EIF2AK3,ATF6,ITPR1,ITPR2	0.18	0.661063
Cell Cycle	14	3	MAD1L1,CDKN1C,CCND1	11	CDKN2A,ATM,ATR,CDK6,CCND2,ORC3,SMC3,TGFB2,CDKN2B,STAG2,CDC27	0.59	0.25699
T-Cell antigen Receptor (TCR) Signaling Pathway	13	6	MAP2K2,JUN,NFKBIA,CARD11,NFATC2,HRAS	7	LCP2,CHUK,NCK1,MALT1,ITPR1,PIK3R1,VIM	1.04	0.091128
ErbB Signaling Pathway	13	5	EGFR,JUN,HRAS,CCND1,MAP2K2	8	PIK3CA,AKT3,GAB1,NCK1,SOS2,PIK3R1,PIK3CB,RPS6KB1	1.04	0.091128
Thermogenesis	13	4	HRAS,SMARCA4,SMARCB1,SMARCC1	9	PRDM16,PRKG1,FRS2,RPS6KB1,MAP3K5,SOS2,ACSL3,ACSL4,PRKAA1	0.64	0.228468
Glucocorticoid Receptor Pathway	13	3	JUN,TGFBR3,CDKN1C	10	HSP90AA1,SERTAD2,KTN1,CDC42EP3,FGD4,SLC26A2,ANKRD1,THBD,SLC19A2,B3GNT5	2.03	0.009335
Hair Follicle Development: Cytodifferentiation (Part 3 of 3)	13	6	KRT15,JUN,SFRP1,CD200,KRT19,EGFR	7	S100A4,DKK3,KITLG,PROM1,DKK1,FST,BMPR1A	1.2	0.063351
Androgen receptor signaling pathway	13	5	AR,EGFR,CARM1,CCND1,JUN	8	RNF6,NR2C2,PIAS1,KAT2B,ROCK1,ROCK2,PIK3R1,NCOA2	1.24	0.057876
Pathways Regulating Hippo Signaling	12	3	TEAD4,EGFR,FLT4	9	PRKAA1,CDH2,GNAQ,PRKCI,PRKD3,PLCB4,TEAD1,INSR,FLT1	0.68	0.208186
ncRNAs involved in Wnt signaling in hepatocellular carcinoma	12	5	CCND1,JUN,LRP5,FOSL1,SFRP1	7	APC,ROR1,LRP6,FZD6,CCND2,DKK1,DKK2	0.88	0.131011
Non-small cell lung cancer	12	4	HRAS,EGFR,MAP2K2,CCND1	8	PIK3CA,PIK3R1,CDKN2A,SOS2,PIK3CB,AKT3,CDK6,CYCS	1.51	0.030979
Liver steatosis AOP	12	2	SCD,PECR	10	PPARA,ABCB1,EHHADH,NCOA2,CYP1B1,ACSL4,ACSL3,ACADM,ECHDC1,PRKAA1	0.53	0.294643
Wnt Signaling Pathway and Pluripotency	12	4	JUN,CCND1,FOSL1,LRP5	8	APC,PRKCI,FBXW2,PPP2R5E,LRP6,FZD6,CD44,CCND2	0.55	0.284821
Apoptosis	12	3	NFKBIA,TNFRSF25,JUN	9	CASP1,IRF6,CHUK,CYCS,CFLAR,PIK3R1,CDKN2A,TNFSF10,CASP6	0.91	0.122721
Spinal Cord Injury	12	3	LGALS3,CCND1,EGFR	9	CD47,TLR4,SLIT2,COL4A1,VIM,PPP3CA,ROCK2,GJA1,BDNF	0.29	0.511249
Leptin signaling pathway	12	5	MAP2K2,NOS3,HRAS,EGFR,CCND1	7	LEPR,PIK3R1,CHUK,RPS6KB1,PRKAA1,ROCK1,ROCK2	1.36	0.043883
Integrin-mediated Cell Adhesion	12	4	HRAS,MAP2K6,MAP2K2,CAPN1	8	ROCK2,ROCK1,AKT3,ITGA3,ITGA4,ITGAV,ITGB1,ITGA1	0.55	0.284821
Sudden Infant Death Syndrome (SIDS) Susceptibility Pathways	11	4	HES1,JUN,AR,IL6R	7	ACADM,RORA,SSTR1,BDNF,GJA1,MAP2,HDAC9	0.32	0.482776
DNA Repair Pathways Full Network	11	0		11	ATM,ATR,CUL4B,ERCC6,LIG4,NBN,RAD50,FANCM,FAN1,REV3L,POLI	0.06	0.871123
Joubert Syndrome	11	1	ANKS6	10	MYO6,PIBF1,PCM1,ATM,BBS7,NPHP3,CSPP1,RAD50,AHI1,CEP290	1.01	0.097864
Cytosolic DNA-sensing pathway	11	2	NFKBIA,TRIM25	9	POLR3G,RIPK3,CHUK,CASP1,IL33,TBK1,DDX58,CYLD,ATG5	1.22	0.060933
Regulatory circuits of the STAT3 signaling pathway	11	3	TRIM28,EGFR,IL6R	8	GHR,IFNAR1,IL7R,IFNGR1,OSMR,LIFR,RICTOR,IL11RA	1.97	0.010661
Endometrial cancer	11	4	EGFR,HRAS,MAP2K2,CCND1	7	SOS2,PIK3CA,PIK3CB,PIK3R1,AKT3,APC,FGF2	1.65	0.022512
Novel intracellular components of RIG-I-like receptor (RLR) pathway	11	2	TRIM25,NFKBIA	9	CYLD,DDX58,ATG5,IFIH1,TANK,TBK1,DDX3X,CHUK,CXCL12	1.75	0.017834
Photodynamic therapy-induced AP-1 survival signaling.	11	4	CCND1,MAP2K6,EGFR,JUN	7	HSP90AA1,TRAF5,TNFSF10,MAP3K5,CDKN2A,CFLAR,NFE2L2	2.48	0.003317
Zinc homeostasis	11	6	MT1E,MT1F,MT1G,MT1H,MT1X,MT2A	5	SLC39A8,SLC30A9,SLC30A4,SLC30A7,SLC39A6	3.66	0.000217
G Protein Signaling Pathways	11	1	HRAS	10	GNAQ,GNA14,PPP3CA,GNA13,PDE1C,PRKD3,AKAP11,PRKCI,AKAP9,ITPR1	0.58	0.264435
Adipogenesis	11	3	SCD,HMGA1,SOCS1	8	PTGIS,NCOA2,PPARA,LIFR,MBNL1,RORA,EPAS1,ZMPSTE24	0	1
AGE/RAGE pathway	11	7	HRAS,NFKBIA,JUN,NOS3,CEL,EGFR,LGALS3	4	ROCK1,CHUK,CYCS,INSR	1.12	0.0765
TNF alpha Signaling Pathway	11	4	JUN,MAP2K6,NFKBIA,HRAS	7	MAP3K5,CFLAR,CHUK,TBK1,TANK,RIPK3,HSP90AA1	0.57	0.268844
Androgen Receptor Network in Prostate Cancer	11	7	AR,NDRG1,SMARCA4,SMARCC1,MAP2K2,HRAS,JUN	4	BACH1,PIK3CA,GAB1,RICTOR	0	1
Arrhythmogenic Right Ventricular Cardiomyopathy	11	0		11	PKP2,ITGA3,ITGA1,ITGAV,CDH2,CACNA2D1,ITGA4,ITGB1,LAMA2,GJA1,DMD	1.03	0.093249
Neural Crest Differentiation	11	3	SNAI1,ID1,HES1	8	ITGB1,TFAP2A,ZIC1,DLL4,HEY2,FGF2,CDH2,HDAC9	0.42	0.380536
Angiogenesis overview	11	5	NRP1,ROBO4,MAP2K6,GRB14,NOS3	6	NCK1,APC,IQGAP1,FRS2,SEMA3A,SLIT2	1.35	0.044239
DNA Damage Response	10	1	CCND1	9	ATR,CDK6,CYCS,RAD50,TLK1,RAD17,NBN,CCND2,ATM	1.07	0.084554
Metapathway biotransformation Phase I and II	10	4	HNMT,HS6ST2,CHST2,MGST1	6	CYP2U1,SULT1B1,GPX3,CYP1B1,SULT1E1,HS2ST1	0.93	0.117557
Neural Crest Cell Migration in Cancer	10	4	JUN,EPHB2,EPHB4,EPHB6	6	AKT3,PIK3CA,PIK3CB,KIDINS220,BDNF,SORT1	2.41	0.003912
Synaptic signaling pathways associated with autism spectrum disorder	10	1	HRAS	9	PRKAA1,PIK3CA,PIK3CB,RPS6KB1,NF1,BDNF,ARC,AKT3,PIK3R1	2	0.01005
Non-genomic actions of 1,25 dihydroxyvitamin D3	10	1	HRAS	9	PLCB4,PIK3CA,PIK3CB,PIK3R1,PIK3C2A,PIK3C2B,AKT3,PIK3C3,TLR4	0.8	0.157796
Viral Acute Myocarditis	10	2	SOCS1,CCND1	8	CASP6,TLR3,CYCS,CD55,TLR4,LAMA2,DMD,BNIP2	0.23	0.586005
MET in type 1 papillary renal cell carcinoma	10	3	HRAS,MAP2K2,JUN	7	PIK3CA,GAB1,SOS2,PIK3CB,PIK3R1,AKT3,STRN	1.46	0.034818
Splicing factor NOVA regulated synaptic proteins	10	2	GABBR2,EPB41L1	8	CDH2,ATP2B1,PLCB4,CADM1,DAB1,EPB41L3,EFNA5,ANK3	2.57	0.002721
Prolactin Signaling Pathway	10	5	NFKBIA,JUN,HRAS,MAP2K2,SOCS1	5	PIK3CA,PIK3CB,ITGB1,PIK3R1,RPS6KB1	0.66	0.219006
miRNA Regulation of DNA Damage Response	10	1	CCND1	9	ATR,RAD17,CCND2,NBN,TLK1,CDK6,ATM,CYCS,RAD50	0.23	0.588455
G13 Signaling Pathway	9	0		9	GNA13,IQGAP2,IQGAP1,PIK3CB,PPP1CB,ROCK1,PIK3CA,RPS6KB1,ROCK2	2.34	0.004546
RNA pol II transcription (Initiation and elongation)	9	4	BRD4,TAF3,MED12,MED16	5	LARP7,TAF9B,MED14,AFF4,ELL2	0.24	0.569536
Cilium Assembly	9	1	IFT43	8	TRIP11,IFT80,WDR35,BBS7,TNPO1,IFT74,SCLT1,WDR19	2.3	0.004984
mRNA Processing	9	3	CPSF1,U2AF2,SNRPA	6	SFPQ,DICER1,CLK4,SF3B1,PTBP2,DHX15	0.2	0.635988
DNA IR-damage and cellular response via ATR	9	1	TRIM28	8	ATR,RBBP8,RAD50,NBN,RAD17,ATM,TOPBP1,RECQL	0.35	0.44255
Amino Acid metabolism	9	1	HNMT	8	EPRS,DLD,ACADM,PDK4,EHHADH,HIBCH,BCAT1,MUT	0.15	0.713809
Assembly of the primary cilium	9	1	IFT43	8	TRIP11,IFT80,IFT74,WDR19,WDR35,BBS7,TNPO1,SCLT1	2.3	0.004984
Kit receptor signaling pathway	9	5	MAP2K2,SOCS1,SNAI1,LYN,HRAS	4	KITLG,BTK,RPS6KB1,PIK3R1	1.01	0.098758
Human Thyroid Stimulating Hormone (TSH) signaling pathway	9	3	JUN,HRAS,MAP2K6	6	PIK3CA,PIK3R1,RPS6KB1,GNA13,GNAQ,PLD1	0.74	0.183264
RANKL/RANK (Receptor activator of NFKB (ligand)) Signaling Pathway	9	5	LYN,MAP2K6,NFKBIA,JUN,ACP5	4	TRAF5,PIK3R1,CHUK,VCAM1	1.27	0.053629
Notch Signaling Pathway Netpath	8	3	CCND1,TLE1,HES1	5	DLL4,JAG1,ITCH,PIK3R1,HEY2	0.6	0.248968
Host-pathogen interaction of human corona viruses - MAPK signaling	8	4	MAP2K2,MAP3K11,JUN,MAP2K6	4	IFI27,BST2,IFITM2,IFITM1	1.69	0.020311
TGF-beta Receptor Signalling in Skeletal Dysplasias	8	3	TGFBR3,JUN,HRAS	5	FST,FBN1,TGFBR1,INHBA,SMAD7	0.77	0.169321
Endochondral Ossification with Skeletal Dysplasias	8	2	CDKN1C,DDR2	6	BMPR1A,TGFBI,FGF2,KIF3A,TGFB2,ADAMTS1	0.55	0.279869
Endochondral Ossification	8	2	CDKN1C,DDR2	6	BMPR1A,TGFBI,FGF2,KIF3A,TGFB2,ADAMTS1	0.55	0.279869
Translation inhibitors in chronically activated PDGFRA cells	8	2	MAP2K2,MAP2K6	6	RPS6KB1,PDCD4,PIK3CA,PIK3CB,PIK3R1,AKT3	1.23	0.058505
Neural Crest Cell Migration during Development	8	4	JUN,EPHB2,EPHB4,EPHB6	4	AKT3,PIK3CA,PIK3CB,BDNF	1.76	0.017551
Ferroptosis	8	2	STEAP3,HMOX1	6	SLC39A8,ATG5,SLC7A11,SAT1,ACSL3,ACSL4	1.76	0.017551
Chromosomal and microsatellite instability in colorectal cancer	8	2	CCND1,JUN	6	TGFBR1,CYCS,TGFB2,AKT3,APC,TBK1	0.28	0.529096
DNA IR-Double Strand Breaks (DSBs) and cellular response via ATM	8	1	TRIM28	7	ATR,ATM,SMC3,RAD50,NBN,RAD17,RIF1	0.79	0.162182
Wnt Signaling Pathway (Netpath)	8	3	CCND1,LRP5,NFATC2	5	LRP6,GJA1,APC,CDK6,ROR1	1.09	0.082141
Lung fibrosis	8	3	DPP9,HMOX1,MT2A	5	SMAD7,PDGFA,FGF2,NFE2L2,FAM13A	0.58	0.26578
Aryl Hydrocarbon Receptor Pathway	8	5	EGFR,MGST1,NQO1,JUN,HES1	3	HSP90AA1,CYP1B1,NFE2L2	1.18	0.066526
Regulation of lipid metabolism by Peroxisome proliferator-activated receptor alpha (PPARalpha)	8	1	NPAS2	7	ABCA1,TBL1XR1,ABCB4,GLIPR1,ANKRD1,ACADM,PPARA	1.24	0.057959
Interleukin-11 Signaling Pathway	8	2	HRAS,MAP2K2	6	IL11RA,YES1,PIK3R1,CHUK,RPS6KB1,PIAS1	1.28	0.052435
MicroRNAs in cardiomyocyte hypertrophy	8	1	LRP5	7	PIK3CA,PIK3R1,ROCK1,LRP6,PIK3CB,FGF2,ROCK2	0.06	0.862444
IL-5 Signaling Pathway	8	4	HRAS,LYN,MAP2K2,JUN	4	RPS6KB1,BTK,PIK3R1,SPRED1	1.63	0.023365
Interferon type I signaling pathways	7	2	SOCS1,MAP2K6	5	RPS6KB1,PIAS1,PDCD4,IFNAR1,PIK3R1	0.46	0.347896
TGF-beta Receptor Signaling	7	3	TGFBR3,JUN,HRAS	4	FST,TGFBR1,INHBA,SMAD7	0.48	0.331165
DNA Repair Pathway Network	7	0		7	ATR,ATM,CUL4B,ERCC6,LIG4,NBN,RAD50	0	1
Host-pathogen interaction of human corona viruses - Interferon induction	7	2	NFKBIA,JUN	5	IFIH1,DDX58,CHUK,TBK1,IFNAR1	1.04	0.090675
The Overlap Between Signal Transduction Pathways that Contribute to a Range of LMNA Laminopathies	7	2	TLE1,HES1	5	APC,ZMPSTE24,DICER1,NAP1L1,TGFB2	0.3	0.502894
The influence of laminopathies on Wnt signaling	7	3	CCND1,TLE1,HES1	4	APC,ZMPSTE24,CDK6,DICER1	1.02	0.096302
Genes controlling renal nephrogenesis	7	0		7	ITGB1,ITGA3,SIX1,CXCL12,NCK1,CD2AP,SLIT2	1.36	0.043573
Type I collagen synthesis in the context of Osteogenesis imperfecta	7	1	LRP5	6	ITPR1,LRP6,PLOD2,COL1A1,MIA3,COL1A2	1.74	0.01829
Renin Angiotensin Aldosterone System (RAAS)	7	4	CALML4,CALM2,ACE,CALM3	3	ITPR1,ITPR2,GNAQ	0.33	0.471937
Sphingolipid Metabolism (integrated pathway)	7	2	SPHK1,PLPP3	5	ASAH1,UGCG,KDSR,SPTLC2,SGMS2	2.46	0.003471
Sphingolipid Metabolism (general overview)	7	2	SPHK1,PLPP3	5	ASAH1,UGCG,KDSR,SPTLC2,SGMS2	2.58	0.002656
Cell migration and invasion through p75NTR	7	2	EFNA2,JUN	5	EFNB2,EFNA5,BDNF,KIDINS220,AKT3	1.89	0.012883
Intraflagellar transport proteins binding to dynein	7	1	IFT43	6	WDR35,WDR19,IFT80,DYNC2H1,DYNLT3,DYNC1LI2	2.15	0.00707
G1 to S cell cycle control	7	2	CDKN1C,CCND1	5	CDK6,CDKN2A,CCND2,CDKN2B,ATM	0.29	0.508142
Phosphodiesterases in neuronal function	7	1	PDE2A	6	PDE1C,PDE3A,GUCY1B3,GUCY1A3,PDE5A,PDE10A	0.65	0.223826
Pathways in clear cell renal cell carcinoma	7	1	EGFR	6	FLT1,TGFB2,PGM2,CEP290,PLOD2,RAPGEF5	0	1
Prader-Willi and Angelman Syndrome	7	2	CCND1,PCSK1	5	CCND2,CDKN2B,NIPA1,CDK6,PCM1	0	1
miRNA regulation of prostate cancer signaling pathways	7	4	AR,NFKBIA,CCND1,MAP2K2	3	PDGFA,PIK3CA,AKT3	0.96	0.109409
Protein alkylation leading to liver fibrosis	7	1	COL4A5	6	COL4A1,COL1A2,SMAD7,TNFSF10,COL1A1,COL4A2	0.44	0.36224
IL-4 Signaling Pathway	7	2	SOCS1,NFKBIA	5	SOCS5,RPS6KB1,PIK3CA,PIK3R1,CHUK	0.47	0.341641
PPAR signaling pathway	7	2	SCD,PLTP	5	ACSL3,ACADM,ACSL4,PPARA,EHHADH	0.18	0.6638
Signaling of Hepatocyte Growth Factor Receptor	7	3	JUN,HRAS,MAP2K2	4	PIK3CA,GAB1,ITGB1,ITGA1	1.6	0.025116
Extracellular vesicle-mediated signaling in recipient cells	7	3	EGFR,HRAS,TGFBR3	4	TSPAN8,TGFBR1,TGFB2,APC	1.89	0.012883
Differentiation Pathway	7	1	IL6R	6	NT5E,FGF2,INHBA,DKK1,FST,PDGFA	0.72	0.190816
Human Complement System	7	1	DCN	6	LAMA5,CFHR1,CD59,CFH,CFI,LAMB1	0.87	0.134412
Hair Follicle Development: Induction (Part 1 of 3)	7	2	EGFR,LRP5	5	BMPR1A,FST,INHBA,CHUK,LRP6	0.65	0.223826
Retinoblastoma Gene in Cancer	7	2	RBP1,CCND1	5	NPAT,HLTF,SMC3,ZNF655,CDK6	0	1
Oncostatin M Signaling Pathway	7	3	MAP2K2,HRAS,NFKBIA	4	LIFR,OSMR,PIK3R1,RICTOR	0.29	0.51387
Thymic Stromal LymphoPoietin (TSLP) Signaling Pathway	7	3	MAP2K2,NFKBIA,LYN	4	PIK3CA,IL7R,YES1,BTK	0.72	0.190816
Sterol Regulatory Element-Binding Proteins (SREBP) signalling	7	2	SCARB1,SCD	5	ATF6,PRKAA1,INSIG2,SAR1B,SEC24D	0.17	0.68081
IL-1 signaling pathway	7	5	MAP2K2,NFKBIA,MAPKAPK2,MAP2K6,JUN	2	CHUK,PIK3R1	0.48	0.331165
Interferon alpha/beta signaling	7	1	ISG20	6	IFI27,IFIT2,BST2,IFITM2,IFITM1,IFIT3	1.31	0.048747
Proximal tubule transport	6	2	ABCG2,ATP1B1	4	ATP6V1A,ABCB1,ATP6V1C1,SLC20A2	0.2	0.634529
IL-2 Signaling Pathway	6	3	MAP2K2,JUN,HRAS	3	CCND2,RPS6KB1,PIK3R1	0.75	0.176983
Host-pathogen interaction of human corona viruses - ER stress	6	0		6	ATF6,PPP1CB,CEBPZ,EIF2AK3,PPP1R12A,EIF2AK2	0.34	0.455786
Netrin-UNC5B signaling Pathway	6	2	MAP2K2,ROBO4	4	NTN4,PIK3CA,VCAM1,UNC5B	0.32	0.477055
Cholesterol metabolism (includes both Bloch and Kandutsch-Russell pathways)	6	1	SCD	5	ABCA1,SOAT1,SC5D,ACSL3,ACSL4	0.54	0.289923
Hippo-Yap signaling pathway	6	2	NDRG1,TEAD4	4	STK38L,MAP4K4,MAP4K3,TEAD1	1.92	0.012025
Envelope proteins and their potential roles in EDMD physiopathology	6	2	MAP2K2,HRAS	4	SYNE1,TGFB2,SOS2,KIF5B	0.54	0.289923
Mechanoregulation and pathology of YAP/TAZ via Hippo and non-Hippo mechanisms	6	1	TEAD4	5	MAP4K5,MAP4K3,TEAD1,ITGB1,MAP4K4	0.54	0.289923
MAPK Cascade	6	4	JUN,HRAS,MAP2K6,MAP2K2	2	MAP2,SOS2	1.2	0.062877
The human immune response to tuberculosis	6	1	SOCS1	5	PIAS1,IFITM1,IFNGR1,IFIT3,IFNAR1	1.92	0.012025
Transcriptional regulation by RUNX1	6	1	LGALS3	5	ITCH,OCLN,LIFR,SOCS4,RSPO3	3.48	0.000331
Phase I - Functionalization of compounds	6	1	CMBL	5	CYP2U1,TES,CYP1B1,AADAC,CPM	1.08	0.082752
Oxidative Stress	6	4	MGST1,MT1X,HMOX1,NQO1	2	NFE2L2,GPX3	1.2	0.062877
Pyrimidine metabolism	6	0		6	PNPT1,DPYD,ENTPD4,CMPK2,NT5E,POLR3G	0.61	0.245946
p38 MAPK Signaling Pathway	6	3	MAPKAPK2,MAP2K6,HRAS	3	TGFBR1,MAP3K5,TGFB2	0.94	0.115865
One carbon metabolism and related pathways	6	0		6	ETNK1,PLD1,CDO1,MTR,GPX3,BCAT1	0.34	0.455786
Microglia Pathogen Phagocytosis Pathway	6	1	LYN	5	PIK3R1,PIK3CA,PIK3CB,PIK3C3,PIK3C2A	0.8	0.157129
Metallothioneins bind metals	6	6	MT1G,MT1H,MT1E,MT1F,MT2A,MT1X	0		2.02	0.009581
TP53 Regulates Transcription of Cell Death Genes	6	3	PIDD1,NDRG1,STEAP3	3	IGFBP3,RABGGTB,CHM	0.72	0.190575
Hypothesized Pathways in Pathogenesis of Cardiovascular Disease	6	1	TGFBR3	5	POSTN,FBN1,NR2C2,TGFBR1,FBN2	1.74	0.018164
Hepatitis C and Hepatocellular Carcinoma	6	3	CCND1,IL6R,JUN	3	COL4A2,CD44,TGFBR1	0.2	0.631251
Photodynamic therapy-induced unfolded protein response	6	0		6	DNAJB9,NFE2L2,ATF6,EIF2AK3,DNAJC3,SULT1E1	1.58	0.026159
MECP2 and Associated Rett Syndrome	6	0		6	BDNF,SMC3,TET2,PSIP1,FGF2,NF1	0	1
NOTCH1 regulation of human endothelial cell calcification	6	0		6	SAT1,CALU,ITGA1,GJA5,DLL4,JAG1	2.49	0.003224
miRNA targets in ECM and membrane receptors	6	0		6	SDC2,COL4A2,COL4A1,COL1A2,FN1,ITGA1	0.54	0.289923
Apoptosis-related network due to altered Notch3 in ovarian cancer	6	1	NQO1	5	RPS6KB1,SMAD7,VIM,IER3,IL7R	0.34	0.462294
Sphingolipid metabolism	6	0		6	SAMD8,ACER3,KDSR,GALC,UGCG,ASAH1	0.89	0.130074
Alpha 6 Beta 4 signaling pathway	6	1	HRAS	5	GAB1,LAMA2,LAMB1,LAMA5,PIK3R1	1.2	0.062877
Parkinsons Disease Pathway	6	1	UBA1	5	EPRS,SNCA,CYCS,UBE2J1,CASP6	0	1
Gastric Cancer Network 2	6	1	EGFR	5	RNF144B,RAD17,AHCTF1,ATAD2,CEBPZ	1.26	0.055356
Allograft Rejection	6	2	PECR,HLA-DPB1	4	CXCL12,VIM,ABCB1,CD55	0.24	0.580717
Pathogenic Escherichia coli infection	6	0		6	OCLN,ITGB1,ROCK1,ROCK2,NCK1,TLR4	0	1
Signaling by VEGF	6	5	AXL,NRP1,FLT4,SPHK1,NRP2	1	HSP90AA1	1.87	0.013345
L1CAM interactions	6	4	NRP1,NRP2,EGFR,EPHB2	2	ALCAM,CNTN1	1.16	0.069083
Interleukin-1 family signaling	6	2	MAP2K6,NFKBIA	4	IL33,IL1RAPL1,IL18BP,TBK1	3.34	0.000457
Complement cascade	6	1	CLU	5	CFI,CD55,CD59,CD46,CFH	4.32	4.8e-05
Nuclear Receptors	6	2	NR2F2,AR	4	PPARA,ROR1,RORA,NR2C2	0.85	0.140113
Heart Development	6	1	NFATC2	5	HEY2,VEGFC,BMPR2,BMPR1A,GATA6	0.53	0.298459
Target Of Rapamycin (TOR) Signaling	6	2	DDIT4,PRR5	4	RPS6KB1,PRKAA1,DDIT4L,RICTOR	0.9	0.126254
Serotonin Receptor 2 and ELK-SRF/GATA4 signaling	5	3	MAP2K2,MAPKAPK2,HRAS	2	GNAQ,ITPR1	1.68	0.020662
Type II interferon signaling (IFNG)	5	1	SOCS1	4	IFNGR1,GBP1,IFIT2,EIF2AK2	0.4	0.401174
Complement and Coagulation Cascades	5	1	CLU	4	TFPI,CFH,THBD,CFI	0	1
Glycogen Synthesis and Degradation	5	2	CALM3,CALM2	3	PHKB,PPP2R5E,AGL	0.38	0.420561
p53 transcriptional gene network	5	2	PIDD1,SESN2	3	TNFRSF10D,SAT1,SLC7A11	0.17	0.682182
The role of GPR143 in melanocytes and retinal pigment epithelium cells	5	1	GPR143	4	GNAQ,TYRP1,PLCB4,ITPR1	0.48	0.327837
OA1	5	1	GPR143	4	GNAQ,TYRP1,PLCB4,ITPR1	0.48	0.327837
OA1	5	1	GPR143	4	GNAQ,TYRP1,PLCB4,ITPR1	0.48	0.327837
OA1	5	1	GPR143	4	GNAQ,TYRP1,PLCB4,ITPR1	0.48	0.327837
SARS coronavirus and innate immunity	5	0		5	TBK1,TLR3,IFNAR1,IFIH1,DDX58	0.71	0.195616
Kisspeptin/Kisspeptin Receptor System in the Ovary	5	2	HRAS,MAP2K2	3	PIK3CB,PLCB4,PIK3CA	0.41	0.384823
Type I Interferon Induction and Signaling During SARS-CoV-2 Infection	5	2	NFKBIA,JUN	3	CHUK,TBK1,IFNAR1	0.99	0.10313
PKC-gamma calcium signaling pathway in ataxia	5	2	HOMER3,CACNA1A	3	GNAQ,PLCB4,GNA14	1.42	0.03766
Nephrotic syndrome	5	1	COL4A5	4	ITGA3,CD2AP,ZMPSTE24,CUBN	0.21	0.614033
22q11.2 Deletion Syndrome	5	4	GNB1L,ALDH1A2,HES1,EGFR	1	PPP1CB	0.45	0.352163
Inflammatory Response Pathway	5	0		5	LAMB1,COL1A1,COL1A2,FN1,LAMA5	0.69	0.20499
Signal transduction through IL1R	5	3	NFKBIA,JUN,MAP2K6	2	TGFB2,CHUK	0.69	0.20499
SUMOylation of intracellular receptors	5	1	AR	4	RORA,NR2C1,PPARA,PIAS1	0.56	0.276966
Extracellular vesicles in the crosstalk of cardiac cells	5	2	EGFR,ETS2	3	SORBS2,TLR4,PDLIM5	1.35	0.044781
Genotoxicity pathway	5	0		5	ARRDC4,SEL1L,ITPR1,IKBIP,RAPGEF2	0	1
Tumor suppressor activity of SMARCB1	5	3	SMARCB1,SMARCA4,SMARCC1	2	CDKN2A,CDK6	0.73	0.187276
Exercise-induced Circadian Regulation	5	1	BTG1	4	KLF9,GFRA1,NCKAP1,CLOCK	0.22	0.607567
Steatosis AOP	5	1	SCD	4	INSR,PRKCI,PPARA,RICTOR	0.55	0.279949
miR-509-3p alteration of YAP1/ECM axis	5	1	TEAD4	4	FN1,SPARC,COL1A1,TEAD1	1.9	0.012721
Dengue-2 Interactions with Complement and Coagulation Cascades	5	1	CLU	4	TFPI,CFH,THBD,CFI	0	1
Toll-like Receptor Signaling related to MyD88	5	0		5	TLR4,TLR1,TLR3,TBK1,CHUK	0.73	0.187276
PI3K-AKT-mTOR signaling pathway and therapeutic opportunities	5	1	HRAS	4	RICTOR,PIK3CA,PIK3CB,PIK3R1	0.73	0.187276
Activation of anterior HOX genes in hindbrain development during early embryogenesis	5	4	MAFB,HOXA2,HOXA4,JUN	1	MEIS1	1.61	0.024399
Association Between Physico-Chemical Features and Toxicity Associated Pathways	5	1	JUN	4	ROCK2,FN1,FZD6,APC	0.08	0.831634
Mitochondrial LC-Fatty Acid Beta-Oxidation	5	1	PECR	4	ACSL4,EHHADH,ACSL3,ACADM	1.9	0.012721
Simplified Interaction Map Between LOXL4 and Oxidative Stress Pathway	5	1	NQO1	4	NFE2L2,EXOC6,FN1,IGFBP7	1.79	0.016374
IL-6 signaling pathway	5	2	MAP2K2,IL6R	3	GAB1,RPS6KB1,PIK3R1	0.38	0.420561
Photodynamic therapy-induced NFE2L2 (NRF2) survival signaling	5	4	JUN,ABCG2,HMOX1,NQO1	1	NFE2L2	1.35	0.044781
Fatty Acid Biosynthesis	5	2	PECR,SCD	3	ECHDC1,ACSL4,ACSL3	1.35	0.044781
XBP1(S) activates chaperone genes	5	1	WFS1	4	FKBP14,DNAJC3,DNAJB9,SSR1	0.66	0.217757
TCF dependent signaling in response to WNT	5	2	CCDC88C,SMARCA4	3	USP8,CDC73,APC	6.82	0
RAC1/PAK1/p38/MMP2 Pathway	5	3	HRAS,EGFR,GRB14	2	NCK1,FN1	0.08	0.832431
Fas Ligand (FasL) pathway and Stress induction of Heat Shock Proteins (HSP) regulation	5	2	MAPKAPK2,JUN	3	CYCS,CASP6,CFLAR	0.38	0.420561
Nuclear Receptors in Lipid Metabolism and Toxicity	5	0		5	ABCA1,PPARA,ABCB4,ABCD3,ABCB1	0.64	0.226535
Differentiation of white and brown adipocyte	5	3	HOXC9,CIDEA,EBF3	2	PRDM16,ZIC1	1.15	0.070644
Estrogen Receptor Pathway	5	1	JUN	4	PDK4,GPAM,PPARA,CYP1B1	2.45	0.00355
PPAR Alpha Pathway	5	2	CCND1,PLTP	3	PPARA,ACADM,EHHADH	1.15	0.070644
Bladder Cancer	5	4	CCND1,EGFR,HRAS,MAP2K2	1	CDKN2A	0.41	0.392581
Transcriptional activity of SMAD2/SMAD3:SMAD4 heterotrimer	5	0		5	USP9X,CDKN2B,NEDD4L,PPM1A,SMAD7	0.26	0.552955
PI Metabolism	5	1	SBF1	4	SACM1L,MTMR6,GDPD1,INPP5F	0.56	0.277739
Signaling by NOTCH4	5	2	FLT4,HES1	3	DLL4,JAG1,HEY2	1	0.098888
Signaling by NOTCH1	5	1	HES1	4	CNTN1,JAG1,ITCH,DLL4	1.75	0.017975
Signaling by NOTCH2	5	2	HES1,MDK	3	DLL4,JAG1,CNTN1	0.18	0.661483
Extracellular matrix organization	5	1	DCN	4	HAPLN1,NTN4,DMD,SPARC	1.35	0.044382
Integrated Lung Cancer Pathway	5	3	JUN,CCND1,EGFR	2	PIK3C2A,CASP6	0.1	0.791383
Signaling by ROBO receptors	5	2	NRP1,HOXA2	3	USP33,SLIT2,FLRT3	5.9	1e-06
Cell junction organization	5	1	PARVB	4	CADM1,ITGB1,ARHGEF6,RSU1	1	0.099614
Apoptotic execution phase	5	0		5	DNM1L,VIM,ROCK1,APC,OCLN	1.49	0.0326
Nucleotide-binding Oligomerization Domain (NOD) pathway	5	1	NFKBIA	4	SUGT1,CASP1,CHUK,ERBB2IP	0.4	0.401174
Translation Factors	5	1	EEF1A2	4	EIF2AK3,EIF2AK2,EIF2S1,EIF5B	0.21	0.620937
Prostaglandin Synthesis and Regulation	4	2	EDNRB,PTGS1	2	PTGIS,ANXA3	0	1
Serotonin HTR1 Group and FOS Pathway	4	3	MAP2K6,MAPKAPK2,MAP2K2	1	ITPR1	0.28	0.528125
Overview of perturbations to host-cell autophagy, induced by distinct proteins of SARS-CoV-2	4	0		4	ATG5,TAX1BP1,OPTN,VPS41	0	1
Overview of perturbations to host-cell autophagy, induced by distinct proteins of SARS-CoV-2	4	0		4	ATG5,TAX1BP1,OPTN,VPS41	0	1
Overview of perturbations to host-cell autophagy, induced by distinct proteins of SARS-CoV-2	4	0		4	ATG5,VPS41,TAX1BP1,OPTN	0	1
Intracellular trafficking proteins involved in CMT neuropathy	4	2	NDRG1,HSPB8	2	RAB11A,FGD4	0.54	0.290243
mBDNF and proBDNF regulation of GABA neurotransmission	4	0		4	PIK3CA,PIK3CB,PIK3R1,ROCK1	0.11	0.772834
Thyroid hormones production and their peripheral downstream signalling effects regarding congenital hypothyroidism	4	0		4	PRDM16,RPS6KB1,SECISBP2L,FRS2	0.97	0.108149
Eicosanoid metabolism via Lipo Oxygenases (LOX)	4	2	GGT5,PTGR1	2	EHHADH,PPARA	0.5	0.314319
Eicosanoid metabolism via Cyclo Oxygenases (COX)	4	2	PTGS1,PTGR1	2	PTGIS,EHHADH	0.45	0.357224
Vitamin D-sensitive calcium signaling in depression	4	0		4	ITPR1,ITPR2,ATP2B1,NFE2L2	0.27	0.54273
Overview of interferons-mediated signaling pathway	4	0		4	PIK3R1,PIK3CA,IFNAR1,IFNGR1	0.25	0.560289
GPCRs, Class A Rhodopsin-like	4	1	EDNRB	3	GPR85,P2RY2,SSTR1	5.87	1e-06
SUMOylation of transcription cofactors	4	1	TRIM28	3	NCOA2,PIAS1,CASP8AP2	1.34	0.045192
Signaling by PTK6	4	2	ARAP1,STAP2	2	SFPQ,EPAS1	0.96	0.10997
ESR-mediated signaling	4	3	CARM1,TFF3,CCND1	1	CHD1	3.88	0.00013
NRF2-ARE regulation	4	1	NQO1	3	SLC7A11,YES1,INSR	0.87	0.135151
Neovascularisation processes	4	2	EPHB4,EPHB2	2	DLL4,JAG1	0.11	0.779219
Rett syndrome causing genes	4	1	GABBR2	3	CECR2,SMARCA1,TBL1XR1	0	1
Statin Pathway	4	2	SCARB1,PLTP	2	ABCA1,SOAT1	0.47	0.342177
Trans-sulfuration pathway	4	1	GGT5	3	MTR,CDO1,DLD	0	1
Hedgehog Signaling Pathway	4	1	CCND1	3	KIF3A,SPOPL,CCND2	0.11	0.782968
Type 2 papillary renal cell carcinoma	4	0		4	EPAS1,SFPQ,CUL2,TGFB2	0.27	0.535012
White fat cell differentiation	4	2	EBF1,NR2F2	2	MECOM,RORA	0.45	0.357224
Metabolism of Spingolipids in ER and Golgi apparatus	4	1	SPHK1	3	KDSR,SGMS2,GALNT1	0.55	0.279949
Fibrin Complement Receptor 3 Signaling Pathway	4	1	CXCL3	3	TLR3,TLR4,CHUK	0.11	0.782968
Interleukin-6 family signaling	4	1	IL6R	3	OSMR,LIFR,IL11RA	0	1
Signaling by MET	4	0		4	GAB1,TNS3,USP8,PTPRJ	0.96	0.10997
Deubiquitination	4	0		4	DDX58,VCPIP1,USP9X,CYLD	11.52	0
Chromatin organization	4	2	SMARCA4,CARM1	2	BRWD1,CLOCK	7.9	0
PTEN Regulation	4	2	MAF1,JUN	2	PREX2,MECOM	3.13	0.000746
NO/cGMP/PKG mediated Neuroprotection	4	1	NFKBIA	3	GUCY1A3,AKAP9,GUCY1B3	0	1
Ethanol effects on histone modifications	4	1	ALDH1A2	3	KAT2B,MTR,HDAC9	0.47	0.342177
TYROBP Causal Network	4	2	CAPG,ELF4	2	DPYD,TGFBR1	0.09	0.817557
BMP Signaling Pathway in Eyelid Development	4	3	SFRP1,JUN,EGFR	1	DKK2	1.04	0.090607
TGF-B Signaling in Thyroid Cells for Epithelial-Mesenchymal Transition	4	2	ID1,SNAI1	2	FN1,VIM	1.11	0.07761
Canonical and Non-canonical Notch signaling	4	1	HES1	3	JAG1,DLL4,ADAM10	0.5	0.314319
Striated Muscle Contraction Pathway	4	0		4	VIM,DMD,TMOD1,TPM1	0.24	0.569954
BDNF-TrkB Signaling	4	1	HRAS	3	BDNF,GAB1,ARC	0.28	0.528125
Imatinib and Chronic Myeloid Leukemia	4	2	PVT1,ABCG2	2	ABCB1,FLT1	0.98	0.104567
Photodynamic therapy-induced NF-kB survival signaling	4	1	CCND1	3	CHUK,VCAM1,CFLAR	0.27	0.54273
Olfactory bulb development and olfactory learning	4	0		4	SLIT2,SEMA3A,AGTPBP1,EXT1	1.04	0.090607
Uptake and function of anthrax toxins	4	1	MAP2K2	3	ANTXR1,ANTXR2,PDCD6IP	0	1
Interactome of polycomb repressive complex 2 (PRC2)	4	0		4	MTF2,BCLAF1,SETX,MORC3	1.35	0.044805
Constitutive Androstane Receptor Pathway	4	0		4	HSP90AA1,NCOA2,ABCB1,EHHADH	0.45	0.357224
IL-3 Signaling Pathway	4	3	LYN,HRAS,JUN	1	PIK3R1	0	1
Hair Follicle Development: Organogenesis (Part 2 of 3)	4	2	SNAI1,CCND1	2	CCND2,ITGB1	0.27	0.535012
Mammary gland development pathway - Puberty (Stage 2 of 4)	4	2	FOSL1,CCND1	2	FN1,VIM	1.66	0.021694
Pre-NOTCH Expression and Processing	4	1	JUN	3	SEL1L,PRKCI,POGLUT1	2.13	0.007392
Fc epsilon receptor (FCERI) signaling	4	3	CARD11,JUN,LYN	1	MALT1	6.63	0
Transcriptional regulation of white adipocyte differentiation	4	3	NR2F2,ADIRF,EBF1	1	NCOA2	1.34	0.045192
Signaling by the B Cell Receptor (BCR)	4	0		4	NCK1,MALT1,TRPC1,BTK	4.63	2.3e-05
Signaling by NOTCH3	4	1	HES1	3	JAG1,HEY2,DLL4	0.95	0.111238
HIV Life Cycle	4	1	HMGA1	3	PDCD6IP,NEDD4L,PSIP1	4.64	2.3e-05
Signal Transduction of S1P Receptor	4	1	SPHK1	3	ASAH1,AKT3,PIK3C2B	0.57	0.271004
Aryl Hydrocarbon Receptor Netpath	4	2	EGFR,HRAS	2	NCOA7,CYP1B1	0	1
Cardiac Progenitor Differentiation	4	1	ANPEP	3	INHBA,FGF2,DKK1	0	1
Gastric Cancer Network 1	4	0		4	NUP107,APC,ECT2,INO80D	0.5	0.314319
Synaptic Vesicle Pathway	4	1	CACNA1A	3	SYT1,DNM1L,SLC38A1	0	1
IL-7 Signaling Pathway	4	2	CCND1,MAP2K2	2	IL7R,PIK3R1	0.57	0.271004
TNF related weak inducer of apoptosis (TWEAK) Signaling Pathway	4	2	NFKBIA,JUN	2	TRAF5,CHUK	0.1	0.787036
SREBF and miR33 in cholesterol and lipid homeostasis	4	1	SCD	3	PPARA,ABCA1,PRKAA1	1.18	0.065621
Unfolded Protein Response (UPR)	4	0		4	ATF6,CREBRF,EIF2S1,EIF2AK3	0	1
Semaphorin interactions	4	3	PLXNB3,NRP1,SEMA6D	1	SEMA5A	1.21	0.061336
DDX58/IFIH1-mediated induction of interferon-alpha/beta	4	0		4	TANK,DDX58,ITCH,CYLD	1.34	0.046201
Netrin-1 signaling	4	1	MYO10	3	NTN4,NCK1,UNC5B	0.39	0.41076
Immunoregulatory interactions between a Lymphoid and a non-Lymphoid cell	4	1	CD200	3	VCAM1,CXADR,KLRG1	7.45	0
Cell surface interactions at the vascular wall	4	1	GRB14	3	CXADR,TNFRSF10D,CD47	6.8	0
Energy Metabolism	4	1	UCP2	3	PPP3CA,PPARA,PRKAA1	0	1
Vitamin B12 Metabolism	4	0		4	CUBN,MUT,ABCA1,INSR	0	1
Fatty Acid Beta Oxidation	4	0		4	ACADM,DLD,ACSL4,ACSL3	0.27	0.535012
Sphingolipid pathway	4	1	SPHK1	3	KDSR,ASAH1,SGMS2	0.28	0.528125
Estrogen metabolism	3	1	NQO1	2	SULT1E1,CYP1B1	0.69	0.203253
NO metabolism in cystic fibrosis	3	3	DDAH2,CARM1,NOS3	0		1.01	0.097775
Unfolded protein response	3	0		3	NFE2L2,EIF2S1,ATF6	0.32	0.475955
Autophagy	3	0		3	ATG5,PIK3C3,PRKAA1	0.13	0.742775
Regucalcin in proximal tubule epithelial kidney cells	3	0		3	TGFBR1,NF1,MAP3K5	0.6	0.253367
FGFR3 signalling in chondrocyte proliferation and terminal differentiation	3	2	SNAI1,MAP2K2	1	ATG5	0.29	0.507443
Omega-9 FA synthesis	3	0		3	ACSL3,ACSL4,ELOVL6	0.93	0.116717
Glycerolipids and Glycerophospholipids	3	0		3	GPAM,PLD1,ETNK1	0.36	0.434147
Phosphoinositides metabolism	3	0		3	PIK3CB,PIK3CA,PLCB4	0.16	0.691789
Cancer immunotherapy by PD-1 blockade	3	2	JUN,NFATC2	1	PDCD1LG2	0.32	0.475955
Cancer immunotherapy by CTLA4 blockade	3	0		3	PIK3CA,PIK3R1,PIK3CB	0.8	0.158143
MFAP5 effect on permeability and motility of endothelial cells via cytoskeleton rearrangement	3	1	JUN	2	ITPR1,ITGAV	0.69	0.203253
Interactions between immune cells and microRNAs in tumor microenvironment	3	1	SOCS1	2	TLR4,TGFB2	0.1	0.797921
Transcription co-factors SKI and SKIL protein partners	3	1	TEAD4	2	TEAD1,NF1	0.69	0.203253
Cells and Molecules involved in local acute inflammatory response	3	0		3	VCAM1,ITGB1,ITGA4	0.74	0.180314
Relationship between inflammation, COX-2 and EGFR	3	2	HRAS,EGFR	1	AKT3	0.32	0.475955
Twelve loci associated with ADHD	3	1	SEMA6D	2	PCDH7,FOXP2	0.31	0.491446
Platelet-mediated interactions with vascular and circulating cells	3	0		3	TLR4,VCAM1,TGFB2	0.69	0.203253
ncRNAs involved in STAT3 signaling in hepatocellular carcinoma	3	2	IL6R,SOX4	1	IL11RA	0.69	0.203253
miRNAs involvement in the immune response in sepsis	3	0		3	TLR4,CHUK,VCAM1	0.43	0.373724
Mitochondrial fatty acid synthesis and respiration	3	0		3	MIB1,MFN1,OPA1	1.01	0.097775
AOP CYP2E1 Activation Leading To Neurodegeneration	3	0		3	NFE2L2,ATF6,EIF2AK3	1.58	0.026517
Ethanol metabolism resulting in production of ROS by CYP2E1	3	2	MAP2K2,MAFF	1	NFE2L2	1.3	0.049828
Wnt Signaling in Kidney Disease	3	1	LRP5	2	LRP6,FZD6	0	1
Plasma lipoprotein assembly, remodeling, and clearance	3	1	PLTP	2	SAR1B,PCSK5	2.4	0.004013
Transcriptional regulation by RUNX3	3	2	CCND1,HES1	1	JAG1	2.61	0.002479
Gene and protein expression by JAK-STAT signaling after Interleukin-12 stimulation	3	0		3	PDCD4,HNRNPDL,HNRNPA2B1	0.67	0.212269
Interleukin-4 and Interleukin-13 signaling	3	2	SOCS1,HMOX1	1	IL13RA2	5.56	3e-06
Clathrin-mediated endocytosis	3	0		3	EPS15,SGIP1,PIK3C2A	2.02	0.009492
PDGFR-beta pathway	3	2	HRAS,JUN	1	PIK3CA	0.13	0.736991
H19 action Rb-E2F1 signaling and CDK-Beta-catenin activity	3	2	CCND1,SOX4	1	JAG1	0.86	0.136892
Leptin Insulin Overlap	3	1	SOCS1	2	LEPR,INSR	0.74	0.180314
Mitochondrial Gene Expression	3	1	POLRMT	2	MYEF2,PPP3CA	0.64	0.226811
Development and heterogeneity of the ILC family	3	0		3	IL15,TOX,RORA	0.12	0.755625
ATM Signaling Network in Development and Disease	3	0		3	ATR,ATM,RIF1	0.1	0.795838
SUMOylation of transcription factors	3	2	MTA1,HIC1	1	PIAS1	0.1	0.796693
B-WICH complex positively regulates rRNA expression	3	0		3	SF3B1,DDX21,KAT2B	0.68	0.211159
Wnt/beta-catenin Signaling Pathway in Leukemia	3	1	LRP5	2	LRP6,APC	0.29	0.507443
Hypothetical Craniofacial Development Pathway	3	0		3	ARHGAP29,IRF6,TFAP2A	1.43	0.037241
Methionine De Novo and Salvage Pathway	3	0		3	MTR,MSRB3,AMD1	0.36	0.434147
Surfactant metabolism	3	0		3	LMCD1,ZDHHC2,GATA6	0.32	0.483325
DNA Damage/Telomere Stress Induced Senescence	3	2	EP400,HMGA1	1	POT1	0.67	0.216208
Cargo concentration in the ER	3	0		3	SEC22B,MIA3,CNIH1	0.21	0.623529
Preimplantation Embryo	3	3	TEAD4,HMGA1,SMARCA4	0		0.31	0.485008
Initiation of transcription and translation elongation at the HIV-1 LTR	3	1	NFATC2	2	PPP3CA,HDAC9	0.12	0.755625
Ovarian Infertility Genes	3	1	ZP3	2	ATM,CCND2	0.12	0.755625
Toll Like Receptor 3 (TLR3) Cascade	3	0		3	TANK,RIPK3,TLR3	0.55	0.280618
TNFs bind their physiological receptors	3	3	TNFRSF25,TNFSF18,TNFSF15	0		0.1	0.795838
Signaling by FGFR2	3	0		3	FRS2,PIK3R1,PIK3CA	3.97	0.000107
Signaling by FGFR3	3	0		3	PIK3CA,PIK3R1,FRS2	2.17	0.006716
Signaling by FGFR1	3	0		3	PIK3CA,PIK3R1,FRS2	2.62	0.002401
Signaling by FGFR4	3	0		3	PIK3R1,FRS2,PIK3CA	1.05	0.088191
Miscellaneous transport and binding events	3	2	DMTN,ANKH	1	MAGT1	0.29	0.507443
Hedgehog 'on' state	3	0		3	ITCH,KIF3A,CDC73	2.16	0.006844
EPH-Ephrin signaling	3	1	KALRN	2	ADAM10,SDC2	3.07	0.00085
DDX1 as a regulatory component of the Drosha microprocessor	3	0		3	ATM,NBN,RAD50	1.75	0.017708
Pregnane X Receptor pathway	3	0		3	NCOA2,HSP90AA1,ABCB1	0.12	0.762545
Mammary gland development pathway - Embryonic development (Stage 1 of 4)	3	2	SFRP1,CCND1	1	ITGB1	0.69	0.203253
Regulation of Insulin-like Growth Factor (IGF) transport and uptake by Insulin-like Growth Factor Binding Proteins (IGFBPs)	3	1	IGFBP6	2	IGFBP3,IGFBP2	6.34	0
Nucleotide-binding domain, leucine rich repeat containing receptor (NLR) signaling pathways	3	1	MAP2K6	2	SUGT1,CYLD	0.93	0.117203
Glycerophospholipid biosynthesis	3	2	HRASLS,STARD10	1	GPCPD1	3.34	0.000462
YAP1- and WWTR1 (TAZ)-stimulated gene expression	3	1	TEAD4	2	TEAD1,KAT2B	0.31	0.491446
Insulin processing	3	0		3	EXOC6,EXOC1,SLC30A7	0	1
Regulation of mRNA stability by proteins that bind AU-rich elements	3	1	ZFP36L1	2	TNPO1,XRN1	2.32	0.004825
Activation of gene expression by SREBF (SREBP)	3	1	SCD	2	ELOVL6,SC5D	0.92	0.120735
Influenza Life Cycle	3	0		3	KPNA1,DNAJC3,HSP90AA1	3.82	0.000152
Notch Signaling	3	1	HES1	2	JAG1,DLL4	0.1	0.795376
Interleukin-7 signaling	3	1	SMARCA4	2	BRWD1,IL7R	0.1	0.795376
Nanoparticle-mediated activation of receptor signaling	3	3	EGFR,HRAS,MAP2K2	0		0.14	0.731739
ATM Signaling Pathway	3	0		3	ATM,TLK1,RAD50	0	1
Peptide GPCRs	3	1	EDNRB	2	ATP8A1,SSTR1	0.67	0.213957
Parkin-Ubiquitin Proteasomal System pathway	3	0		3	UBE2J1,PSMC2,HSPA4	0.68	0.211159
Deregulation of Rab and Rab Effector Genes in Bladder Cancer	3	1	MYRIP	2	SYTL2,GCC2	0.8	0.158143
Irinotecan Pathway	3	1	ABCG2	2	BCHE,APC	0.5	0.315167
Follicle Stimulating Hormone (FSH) signaling pathway	3	1	GRK6	2	RPS6KB1,BDNF	0.29	0.507443
Transport of bile salts and organic acids, metal ions and amine compounds	3	0		3	SLC5A3,SLC2A13,SLC30A7	1.06	0.086584
TCR signaling	3	1	CARD11	2	LCP2,NCK1	4.12	7.6e-05
Homologous recombination	3	0		3	NBN,ATM,RAD50	1.01	0.097775
Integrin cell surface interactions	3	0		3	CD44,VCAM1,FBN1	4.77	1.7e-05
Generic Transcription Pathway	3	2	MED16,MED12	1	MED14	14.69	0
Factors involved in megakaryocyte development and platelet production	3	1	CABLES1	2	LRRC16A,JMJD1C	2.04	0.00918
Circadian Clock	3	1	NPAS2	2	RORA,CLOCK	1.89	0.012769
Asparagine N-linked glycosylation	3	1	NUDT14	2	PGM3,MANEA	2.45	0.003542
TP53 Network	3	0		3	CDKN2A,ATM,TNFSF10	0.12	0.762545
Eicosanoid Synthesis	3	1	PTGS1	2	PTGIS,PNPLA8	0.32	0.475955
miRNAs involved in DNA damage response	3	1	CCND1	2	ATM,CDK6	0.55	0.279966
Selenium Micronutrient Network	3	0		3	MTR,ABCA1,INSR	1.06	0.087219
TCA Cycle (aka Krebs or citric acid cycle)	2	0		2	DLD,SUCLA2	0.18	0.667081
Serotonin Receptor 4/6/7 and NR3C Signaling	2	2	MAP2K2,MAPKAPK2	0		0.18	0.667081
Glucuronidation	2	0		2	PGM3,PGM2	0	1
Sulfation Biotransformation Reaction	2	0		2	SULT1E1,SULT1B1	0.18	0.667081
Tamoxifen metabolism	2	0		2	SULT1E1,CYP1B1	0.15	0.704599
ACE Inhibitor Pathway	2	2	NOS3,ACE	0		0.18	0.655543
Glycolysis and Gluconeogenesis	2	0		2	FBP1,DLD	0.36	0.432014
Cytokines and Inflammatory Response	2	0		2	IL15,PDGFA	0	1
Hypertrophy Model	2	0		2	ADAM10,ANKRD1	0.16	0.691789
GPCRs, Class C Metabotropic glutamate, pheromone	2	0		2	GPRC5B,GPRC5A	0.42	0.380758
STING pathway in Kawasaki-like disease and COVID-19	2	0		2	POLR3G,TBK1	0.36	0.432014
15q11.2 copy number variation syndrome	2	0		2	NIPA1,GOLGA8DP	0.18	0.667081
Mitochondrial CIV Assembly	2	0		2	HIGD1A,COX7A2	0.12	0.765679
Mitochondrial CIII assembly	2	1	UQCC3	1	LYRM7	0.19	0.644839
Neuroinflammation	2	1	JUN	1	TLR4	0.5	0.315167
3q29 copy number variation syndrome	2	1	AR	1	ATM	0.63	0.23371
1q21.1 copy number variation syndrome	2	0		2	PRKAA1,GJA5	0.11	0.770281
Purinergic signaling	2	1	P2RX4	1	P2RY2	0	1
Hijack of Ubiquitination by SARS-CoV-2	2	0		2	NAE1,CUL2	0.74	0.18172
Kisspeptin/Kisspeptin Receptor System in the Ovary	2	2	HRAS,MAP2K2	0		0	1
GDNF/RET signalling axis	2	0		2	GFRA1,SLIT2	0	1
Glycosaminoglycan degradation	2	1	HPSE	1	ARSB	0.18	0.655543
Regucalcin in kidney cells	2	0		2	NF1,MAP3K5	1.14	0.072457
Kisspeptin/Kisspeptin Receptor System in the Ovary	2	2	HRAS,MAP2K2	0		0	1
canonical&nbsp;Wnt/ beta catenin signaling pathway - test	2	1	LRP5	1	DKK1	0.67	0.214693
Proteoglycan biosynthesis	2	0		2	SLC26A2,EXT1	0.18	0.667081
Cytoplasmic Ribosomal Proteins	2	0		2	RPL37A,RPS6KB1	1.47	0.034064
Nucleotide Excision Repair	2	0		2	ERCC6,CUL4B	0.23	0.583589
Omega-3/Omega-6 FA synthesis	2	0		2	ACSL3,ACSL4	0.46	0.348242
Pathways of nucleic acid metabolism and innate immune sensing	2	0		2	IFIH1,DDX58	0.17	0.679228
Tryptophan metabolism	2	1	ALDH1A2	1	CYP1B1	0.24	0.58083
Neurodegeneration with brain iron accumulation (NBIA) subtypes pathway	2	0		2	PIK3C3,ATG5	0.37	0.431052
Canonical NF-KB pathway	2	1	NFKBIA	1	CHUK	0.83	0.149614
Overview of leukocyte-intrinsic Hippo pathway functions	2	1	TEAD4	1	TEAD1	0.24	0.57756
Selective expression of chemokine receptors during T-cell polarization	2	0		2	TGFB2,IFNGR1	0	1
Vitamin D in inflammatory diseases	2	1	MAP2K6	1	PPP3CA	0	1
Resistin as a regulator of inflammation	2	0		2	AKT3,PLCB4	0	1
Glutamate binding, activation of AMPA receptors and synaptic plasticity	2	1	EPB41L1	1	MYO6	0	1
Transcriptional Regulation by MECP2	2	0		2	BDNF,PTPN4	3.16	0.000696
COPII-mediated vesicle transport	2	0		2	SAR1B,SCFD1	1.64	0.023084
Class A/1 (Rhodopsin-like receptors)	2	1	GPR143	1	P2RY2	16.47	0
Transcriptional regulation by RUNX2	2	1	LGALS3	1	COL1A1	1.93	0.011662
The effect of progerin on the involved genes in Hutchinson-Gilford Progeria Syndrome	2	2	CHD3,MTA1	0		0	1
miRNA degrading enzymes	2	0		2	PNPT1,XRN1	1.67	0.021463
Oxidation by Cytochrome P450	2	0		2	CYP1B1,CYP2U1	0.75	0.176457
Vitamin B12 Disorders	2	0		2	MUT,CUBN	0.42	0.380758
Regulation of sister chromatid separation at the metaphase-anaphase transition	2	1	MAD1L1	1	SMC3	0.42	0.380758
Hereditary leiomyomatosis and renal cell carcinoma pathway	2	0		2	NFE2L2,PRKAA1	0.16	0.691789
PTF1A related regulatory pathway	2	1	HES1	1	KAT2B	0.61	0.248138
Protein ubiquitination	2	1	UBA1	1	UBA6	1.78	0.01646
Transcriptional regulation by the AP-2 (TFAP2) family of transcription factors	2	1	EGFR	1	ATAD2	1.47	0.034064
Reelin signalling pathway	2	0		2	DAB1,RELN	0.67	0.214693
E3 ubiquitin ligases ubiquitinate target proteins	2	0		2	SHPRH,HLTF	2.23	0.005829
Other interleukin signaling	2	2	SDC1,IL32	0		0.37	0.431045
Prion disease pathway	2	1	EBF1	1	SMC3	0.12	0.765679
Lipid Metabolism Pathway	2	0		2	AKT3,PRKAA1	0	1
Serotonin and anxiety	2	0		2	PPP3CA,ARC	0.18	0.655543
Serotonin and anxiety-related events	2	0		2	ARC,PPP3CA	0.5	0.315167
Robo4 and VEGF Signaling Pathways Crosstalk	2	1	ROBO4	1	SLIT2	1.05	0.089945
Oxidative Damage	2	1	CDKN1C	1	CYCS	0.24	0.577764
Leptin and adiponectin	2	0		2	PRKAA1,LEPR	0.67	0.214693
Hfe effect on hepcidin production	2	1	ID1	1	SMAD7	0.93	0.11884
Simplified Depiction of MYD88 Distinct Input-Output Pathway	2	0		2	TLR1,TLR4	0.18	0.667081
ATR Signaling	2	0		2	ATR,TOPBP1	0.74	0.18172
Canonical and Non-Canonical TGF-B signaling	2	0		2	TGFBR1,BMPR2	0.18	0.655543
Valproic acid pathway	2	0		2	EHHADH,ACADSB	0.5	0.315167
ERK Pathway in Huntington's Disease	2	1	EGFR	1	BDNF	0.42	0.380758
TLR4 Signaling and Tolerance	2	0		2	TBK1,TLR4	0	1
Intra-Golgi and retrograde Golgi-to-ER traffic	2	0		2	VAMP4,SEC22B	5.42	4e-06
Apoptosis Modulation by HSP70	2	0		2	CASP6,CYCS	0.16	0.691789
SUMOylation of chromatin organization proteins	2	1	CHD3	1	PIAS1	1.63	0.023191
Major pathway of rRNA processing in the nucleolus and cytosol	2	0		2	RIOK2,DIS3	5.27	5e-06
Regulation of Wnt/B-catenin Signaling by Small Molecule Compounds	2	0		2	DKK3,APC	0.18	0.655543
Hematopoietic Stem Cell Gene Regulation by GABP alpha/beta Complex	2	1	SMARCA4	1	ATM	0.16	0.691789
Photodynamic therapy-induced HIF-1 survival signaling	2	0		2	IGFBP2,IGFBP3	0.11	0.768208
MicroRNA for Targeting Cancer Growth and Vascularization in Glioblastoma	2	1	HES1	1	VEGFC	0.93	0.11884
Sleep regulation	2	2	CST3,NPAS2	0		0.11	0.770281
Fanconi Anemia Pathway	2	0		2	FAN1,FANCM	1.05	0.08941
Metabolism of polyamines	2	1	NQO1	1	SAT1	1.47	0.034064
Amyloid fiber formation	2	0		2	SNCA,USP9X	1.93	0.01184
DNA Double Strand Break Response	2	0		2	NBN,RAD50	2.55	0.002849
FTO Obesity Variant Mechanism	2	0		2	ARID5B,PRDM16	0.83	0.149614
Oxidative Stress Induced Senescence	2	1	JUN	1	MAP3K5	3.63	0.000234
TRAIL signaling	2	0		2	TNFRSF10D,TNFSF10	0.5	0.315167
Senescence-Associated Secretory Phenotype (SASP)	2	0		2	IGFBP7,CDKN2B	2.4	0.004013
RHO GTPases Activate Formins	2	0		2	SRGAP2,ITGB1	3.02	0.000955
BMAL1:CLOCK,NPAS2 activates circadian gene expression	2	0		2	NAMPT,PPARA	0.36	0.440336
Mitochondrial biogenesis	2	1	POLRMT	1	CYCS	2.39	0.00405
mTOR signalling	2	0		2	RPS6KB1,LAMTOR3	0.36	0.440336
Oncogene Induced Senescence	2	2	ETS2,ID1	0		0.75	0.176457
MAPK6/MAPK4 signaling	2	2	KALRN,JUN	0		3.65	0.000222
MFAP5-mediated ovarian cancer cell motility and invasiveness	2	1	JUN	1	ITGAV	0.46	0.348242
Melatonin metabolism and effects	2	0		2	CYP1B1,CLOCK	0.24	0.57756
Chemical Compounds to monitor Proteins	2	2	BRD2,BRD4	0		1.05	0.089945
Triacylglyceride Synthesis	2	0		2	GPAM,AGPS	0	1
Phytochemical activity on NRF2 transcriptional activation	2	1	NQO1	1	SLC7A11	0.42	0.380758
IL1 and megakaryocytes in obesity	2	0		2	TLR1,PIK3CA	0	1
Hematopoietic Stem Cell Differentiation	2	2	NFATC2,ZNF792	0		1.62	0.023841
Mammary gland development pathway - Pregnancy and lactation (Stage 3 of 4)	2	2	CCND1,EGFR	0		0.12	0.765305
Selenium Metabolism and Selenoproteins	2	1	JUN	1	GPX3	0.37	0.431052
Cytosolic sensors of pathogen-associated DNA	2	0		2	TBK1,RIPK3	2.24	0.005718
Signaling by ERBB2	2	0		2	USP8,ERBB2IP	1.64	0.023084
Degradation of the extracellular matrix	2	1	DCN	1	CD44	4.29	5.2e-05
MyD88:MAL(TIRAP) cascade initiated on plasma membrane	2	1	SOCS1	1	BTK	0.76	0.172089
MyD88-independent TLR4 cascade	2	0		2	TANK,RIPK3	0.9	0.126473
Signaling by TGF-beta Receptor Complex	2	0		2	SMAD7,NEDD4L	1.19	0.063888
Meiotic synapsis	2	0		2	ATR,SYNE1	1.34	0.045709
Metabolism of Angiotensinogen to Angiotensins	2	1	MME	1	CTSZ	0	1
Regulation of Hypoxia-inducible Factor (HIF) by oxygen	2	0		2	EPAS1,HIGD1A	2.08	0.00825
Host Interactions of HIV factors	2	1	APOBEC3G	1	KPNA1	5.85	1e-06
Iron uptake and transport	2	0		2	CAND1,FBXL5	1.49	0.032601
PIP3 activates AKT signaling	2	0		2	CHUK,IER3	4.59	2.6e-05
Amyotrophic lateral sclerosis (ALS)	2	0		2	PPP3CA,CASP1	0.11	0.770281
Quercetin and Nf-kB/ AP-1 Induced Cell Apoptosis	2	1	JUN	1	NFE2L2	0.19	0.644839
One Carbon Metabolism	2	0		2	FOLH1,MTR	0	1
Histone Modifications	2	0		2	ASH1L,SETBP1	0.9	0.124917
IL-9 Signaling Pathway	2	1	MAP2K2	1	PIK3R1	0.18	0.655543
Regulation of Microtubule Cytoskeleton	2	0		2	SPRED1,APC	0.36	0.436706
miRs in Muscle Cell Differentiation	2	0		2	PRKD3,PRKCI	0.24	0.578871
Genes targeted by miRNAs in adipocytes	2	0		2	GJA1,PTBP2	0.18	0.667081
Transport of vitamins, nucleosides, and related molecules	2	0		2	SLC35A3,SLC35A1	0.24	0.578871
Transport of inorganic cations/anions and amino acids/oligopeptides	2	0		2	SLC1A4,SLC38A1	2.07	0.008603
Signaling by EGFR	2	1	EGFR	1	GAB1	2.4	0.004016
RNA Polymerase II Transcription	2	0		2	MLLT3,AFF4	4.62	2.4e-05
Response to elevated platelet cytosolic Ca2+	2	0		2	CALU,STXBP3	3.02	0.000958
Regulation of Apoptosis	2	0		2	OPA1,OMA1	0.9	0.126473
Peroxisomal lipid metabolism	2	0		2	EHHADH,CROT	0	1
Nephrin family interactions	2	0		2	CD2AP,IQGAP1	0	1
Myogenesis	2	0		2	SPAG9,BNIP2	0.24	0.578871
Metabolism of water-soluble vitamins and cofactors	2	0		2	SLC25A16,MOCS2	1.94	0.011563
Metabolism of nitric oxide	2	1	NOS3	1	HSP90AA1	0	1
Interferon gamma signaling	2	1	MT2A	1	PIAS1	4.94	1.2e-05
Proteasome Degradation	2	0		2	PSMA5,PSMC2	0.91	0.123397
Gap junction trafficking and regulation	2	0		2	GJA1,MYO6	0.24	0.57756
Formation of Fibrin Clot (Clotting Cascade)	2	0		2	THBD,TFPI	1.92	0.012099
DNA Damage Bypass	2	0		2	REV3L,RCHY1	1.19	0.064989
Apoptosis Modulation and Signaling	2	0		2	CASP6,CASP1	0	1
Folate Metabolism	2	0		2	ABCA1,INSR	1.05	0.08941
Fluoropyrimidine Activity	2	1	ABCG2	1	DPYD	0.12	0.765305
Angiogenesis	2	0		2	FGF2,FLT1	0	1
Bone Morphogenic Protein (BMP) Signalling and Regulation	2	0		2	BMPR2,BMPR1A	0.55	0.281722
Ganglio Sphingolipid Metabolism	2	1	ST3GAL1	1	ST3GAL5	0.42	0.380758
AMP-activated Protein Kinase (AMPK) Signaling	2	0		2	INSR,LEPR	0.9	0.126473
Pentose Phosphate Metabolism	2	2	PGLS,TKT	0		0.93	0.11884
Matrix Metalloproteinases	2	1	MMP15	1	MMP16	0	1
Electron Transport Chain (OXPHOS system in mitochondria)	2	1	UCP2	1	COX7A2	2.09	0.008161
Glutathione metabolism	2	1	ANPEP	1	GPX3	0.16	0.691789
Nucleotide GPCRs	1	0		1	P2RY2	0	1
Serotonin Receptor 2 and STAT3 Signaling	1	0		1	GNAQ	0.51	0.305703
Monoamine Transport	1	0		1	AMPH	0.28	0.522167
Estrogen signaling pathway	1	0		1	CHUK	0.29	0.510888
Methylation Pathways	1	1	HNMT	0		0.25	0.560016
Benzo(a)pyrene metabolism	1	0		1	CYP1B1	0.25	0.560016
Glucose Homeostasis	1	0		1	GCA	0	1
EPO Receptor Signaling	1	1	SOCS1	0		0.14	0.727108
DNA Mismatch Repair	1	0		1	PMS1	0.14	0.716626
ID signaling pathway	1	1	ID1	0		0	1
ACE Inhibitor Pathway - for workshop	1	1	ACE	0		0	1
15q13.3 copy number variation syndrome	1	0		1	FAN1	0.14	0.727108
Williams-Beuren region duplication syndrome	1	0		1	SBDSP1	1.37	0.0422
MAPK pathway in congenital thyroid cancer	1	0		1	SOS2	0	1
LDLRAD4 and what we know about it	1	0		1	TGFBR1	0.29	0.517983
SARS-CoV-2 and Angiotensin-converting enzyme 2 (ACE2) receptor: Molecular mechanisms and potential therapeutic target	1	1	ACE	0		0.29	0.517983
Activation of NLRP3 Inflammasome by SARS-CoV-2	1	0		1	CASP1	0.22	0.598385
Disruption of postsynaptic signalling by CNV	1	0		1	ARC	0.44	0.360247
MAP3K1 role in promoting and blocking gonadal determination	1	0		1	ROCK1	0	1
Host-pathogen interaction of human corona viruses - autophagy	1	0		1	PIK3C3	0	1
Autophagy during CoV infection	1	0		1	PIK3C3	0	1
Sex development	1	0		1	ROCK1	0	1
Mammalian disorder of sexual development	1	0		1	FST	0.58	0.263554
Mammalian Sexual Development	1	0		1	FST	0.58	0.263554
Conversion of Angiotensinogen to Angiotensin II	1	1	ACE	0		0.44	0.366236
Cholesterol Biosynthesis with Skeletal Dysplasias	1	0		1	SC5D	0.33	0.471937
Downregulation of ACE2 expression by SARS-CoV infection and SARS-CoV Spike protein.	1	1	ACE	0		0.51	0.305703
FGF23 signalling in Hypophosphatemic rickets	1	1	CCND1	0		0.14	0.716692
Autosomal recessive Osteopetrosis pathways	1	0		1	OSTM1	0	1
Ketogenesis and Ketolysis	1	1	UCP2	0		0.29	0.517983
Eicosanoid metabolism via Cytochrome P450 Mono-Oxygenases (CYP) pathway	1	0		1	PPARA	0.25	0.560016
FBXL10 enhancement of MAP/ERK signaling in diffuse large B-cell lymphoma	1	1	BCOR	0		0.44	0.363719
Classical pathway of steroidogenesis, including diseases	1	1	H6PD	0		0	1
Metabolic pathway of LDL, HDL and TG, including diseases	1	0		1	ABCA1	0	1
IL-10 Anti-inflammatory Signaling Pathway	1	1	HMOX1	0		0	1
Supression of HMGB1 mediated inflammation by THBD	1	0		1	THBD	0.25	0.560016
LTF danger signal response pathway	1	0		1	TLR4	0	1
DNA Replication Pre-Initiation	1	0		1	ORC3	2.84	0.001455
OAS antiviral response	1	0		1	DDX58	0	1
Signaling by Erythropoietin	1	0		1	GAB1	0.59	0.254336
SUMOylation of SUMOylation proteins	1	0		1	RANBP2	0.89	0.1285
SUMOylation of immune response proteins	1	1	NFKBIA	0		0.14	0.723189
p75 NTR receptor-mediated signalling	1	0		1	PRKCI	4.18	6.6e-05
Peroxisomal protein import	1	0		1	USP9X	2.19	0.006523
Signaling by NTRK2 (TRKB)	1	0		1	FRS2	0.91	0.123917
Synthesis of Lipoxins (LX)	1	1	PTGR1	0		0.38	0.421494
TYSND1 cleaves peroxisomal proteins	1	0		1	AGPS	0	1
Class B/2 (Secretin family receptors)	1	0		1	CD55	3.52	0.000305
Regulation of RUNX2 expression and activity	1	0		1	WWP1	2.85	0.001425
Transcriptional Regulation by E2F6	1	0		1	RBBP8	1.37	0.0422
Interleukin-15 signaling	1	0		1	IL15	0.28	0.522167
Bile Acids synthesis and enterohepatic circulation	1	0		1	FXR1	0	1
Non-homologous end joining	1	0		1	LIG4	0.22	0.598385
Glycolysis and Gluconeogenesis - for workshop	1	0		1	FBP1	0.59	0.254336
Inhibition of exosome biogenesis and secretion by Manumycin A in CRPC cells	1	1	HRAS	0		0	1
Lamin A-processing pathway	1	0		1	ZMPSTE24	0.44	0.366236
Thiamine metabolic pathways	1	1	TKT	0		0.25	0.560016
Metabolic reprogramming in colon cancer	1	1	TKT	0		0.58	0.263853
MTHFR deficiency	1	1	HNMT	0		0.14	0.720079
Disorders of the Krebs cycle	1	0		1	SUCLA2	0.29	0.517983
Caloric restriction and aging	1	0		1	NAMPT	0.25	0.560016
Neurexins and neuroligins	1	0		1	PDLIM5	1.38	0.041637
RUNX1 regulates genes involved in megakaryocyte differentiation and platelet function	1	0		1	KAT2B	2.51	0.003121
Neddylation	1	0		1	CAND1	9.27	0
Regulation of RUNX1 Expression and Activity	1	0		1	CDK6	0.29	0.509674
Deregulated CDK5 triggers multiple neurodegenerative pathways in Alzheimer's disease models	1	1	JUN	0		0.75	0.177478
Ion channel transport	1	0		1	CLCN3	6.56	0
Nicotinate metabolism	1	0		1	NAMPT	0.29	0.517239
RET signaling	1	0		1	FRS2	1.06	0.087034
Choline catabolism	1	0		1	SLC44A1	0.38	0.421494
Cargo recognition for clathrin-mediated endocytosis	1	0		1	AGFG1	2.85	0.001407
RUNX1 and FOXP3 control the development of regulatory T lymphocytes (Tregs)	1	1	NFATC2	0		0.14	0.723189
RNA Polymerase I Transcription	1	0		1	TAF1A	2.35	0.00451
Protein methylation	1	0		1	KIN	0.14	0.723189
Glycogen metabolism	1	0		1	AGL	1.22	0.059986
RAB geranylgeranylation	1	0		1	RABGGTB	3.68	0.000211
Interconversion of nucleotide di- and triphosphates	1	0		1	AK4	0.28	0.522167
Pentose phosphate pathway	1	1	PGLS	0		0	1
Gastric ulcer formation	1	1	PTGS1	0		0.44	0.366236
Selective serotonin reuptake inhibitors lead to several adverse outcomes	1	0		1	BDNF	0.38	0.421494
miRNA regulation of p53 pathway in prostate cancer	1	0		1	ATM	0.28	0.522167
Role of Osx and miRNAs in tooth development	1	0		1	DKK1	0.44	0.361326
fig-met-1-last-solution	1	0		1	SUCLA2	0	1
GPR40 Pathway	1	0		1	PLCL1	0	1
mRNA, protein, and metabolite inducation pathway by cyclosporin A	1	0		1	SLC7A11	0.33	0.471937
Kennedy pathway from Sphingolipids	1	0		1	ETNK1	0	1
EDA Signalling in Hair Follicle Development	1	0		1	DKK1	0	1
ApoE and miR-146 in inflammation and atherosclerosis	1	0		1	TLR4	0.25	0.560016
WikiPathways Academy: fig-met-1-last	1	0		1	SUCLA2	0	1
Benzene metabolism	1	1	NQO1	0		0.38	0.421494
Nanomaterial-induced Inflammasome Activation	1	0		1	TLR4	0.29	0.517983
BMP2-WNT4-FOXO1 Pathway in Human Primary Endometrial Stromal Cell Differentiation	1	1	DCN	0		0	1
Factors and pathways affecting insulin-like growth factor (IGF1)-Akt signaling	1	0		1	PLD1	0.28	0.522167
MAPK and NFkB Signalling Pathways Inhibited by Yersinia YopJ	1	0		1	CHUK	0	1
Retinoid metabolism and transport	1	1	RBP1	0		0.6	0.253367
Regulation of TP53 Activity through Methylation	1	0		1	JMY	0.75	0.177478
tRNA processing in the mitochondrion	1	0		1	TRNT1	2.19	0.006434
TP53 Regulates Transcription of Cell Cycle Genes	1	1	CARM1	0		2.35	0.00451
Regulation of TP53 Activity through Association with Co-factors	1	0		1	POU4F1	0.14	0.720079
Wax biosynthesis	1	0		1	FAR1	0.51	0.305703
Vitamin D (calciferol) metabolism	1	0		1	CUBN	0	1
Cell-type Dependent Selectivity of CCK2R Signaling	1	0		1	TRPC1	0	1
Amplification and Expansion of Oncogenic Pathways as Metastatic Traits	1	0		1	VCAM1	0	1
LncRNA-mediated mechanisms of therapeutic resistance	1	0		1	MEG3	0	1
NAD+ biosynthetic pathways	1	0		1	NAMPT	0.14	0.716626
NAD+ metabolism	1	0		1	NAMPT	0	1
Insulin signalling in human adipocytes (normal condition)	1	0		1	INSR	0	1
NAD metabolism, sirtuins and aging	1	0		1	NAMPT	0	1
Transcription factor regulation in adipogenesis	1	0		1	INSR	0.14	0.716626
miR-517 relationship with ARCN1 and USP1	1	1	ID1	0		0.44	0.366236
Cytosine methylation	1	0		1	TET2	0.25	0.560016
trans-Golgi Network Vesicle Budding	1	0		1	BLOC1S6	2.51	0.003121
Class I MHC mediated antigen processing &amp; presentation	1	0		1	SEC22B	16.64	0
Sulfur amino acid metabolism	1	0		1	TSTD1	0.44	0.361326
Histidine, lysine, phenylalanine, tyrosine, proline and tryptophan catabolism	1	1	HNMT	0		0.91	0.123844
Gene Silencing by RNA	1	0		1	TNRC6A	3.18	0.000663
HDR through Homologous Recombination (HRR) or Single Strand Annealing (SSA)	1	0		1	TOPBP1	5	1e-05
tRNA modification in the nucleus and cytosol	1	0		1	TRMT10A	0.6	0.253367
Beta-catenin independent WNT signaling	1	1	PRICKLE1	0		5.87	1e-06
Branched-chain amino acid catabolism	1	0		1	HIBCH	0.14	0.717878
tRNA processing in the nucleus	1	0		1	TRNT1	1.38	0.041381
Nonhomologous End-Joining (NHEJ)	1	0		1	RIF1	1.7	0.020015
Mitophagy	1	0		1	MFN1	1.05	0.088318
WikiPathways Tutorial: demo_step3	1	0		1	SOAT1	0.51	0.305703
Regulation of beta-cell development	1	1	HES1	0		1.54	0.028875
Demo_complete	1	0		1	SOAT1	0.38	0.421494
Activated PKN1 stimulates transcription of AR (androgen receptor) regulated genes KLK2 and KLK3	1	0		1	NCOA2	1.06	0.087034
Cellular response to heat stress	1	1	MAPKAPK2	0		3.34	0.000455
LGI-ADAM interactions	1	0		1	ADAM23	0	1
Regulated Necrosis	1	0		1	RIPK3	0.44	0.361326
TNF signaling	1	0		1	CYLD	2.01	0.009879
Melanin biosynthesis	1	0		1	TYRP1	0.44	0.366236
RORA activates gene expression	1	0		1	RORA	0.14	0.717878
Sialic acid metabolism	1	0		1	SLC35A1	0.44	0.361326
Uptake and function of diphtheria toxin	1	0		1	HSP90AA1	0	1
C-type lectin receptors (CLRs)	1	0		1	MALT1	7.07	0
TP53 Regulates Metabolic Genes	1	1	DDIT4	0		3.18	0.000656
Macroautophagy	1	0		1	ATG5	2.52	0.003008
RHO GTPases activate KTN1	1	0		1	KTN1	0.21	0.614729
Caspase activation via Dependence Receptors in the absence of ligand	1	0		1	UNC5B	0.14	0.717878
Hedgehog 'off' state	1	0		1	ITCH	4.01	9.7e-05
Mitochondrial translation	1	0		1	MTIF2	2.68	0.002107
EV release from cardiac cells and their functional effects	1	0		1	CXCL12	0	1
Overview of nanoparticle effects	1	1	HMOX1	0		0	1
Osteoblast Signaling	1	0		1	ITGAV	0	1
Hypoxia-mediated EMT and Stemness	1	0		1	DICER1	0.78	0.166748
Lipid storage and perilipins in skeletal muscle	1	0		1	PPARA	0.38	0.421494
NLR Proteins	1	0		1	ERBB2IP	0.25	0.560016
Farnesoid X Receptor Pathway	1	0		1	ABCB4	0	1
Liver X Receptor Pathway	1	1	SCD	0		0.22	0.598385
TCA Cycle Nutrient Utilization and Invasiveness of Ovarian Cancer	1	1	EGFR	0		0.44	0.366236
Dopaminergic Neurogenesis	1	1	CDKN1C	0		0.29	0.513445
Gene regulatory network modelling somitogenesis	1	1	HES1	0		0	1
Detoxification of Reactive Oxygen Species	1	0		1	ATP7A	0.9	0.12473
Transcriptional regulation of pluripotent stem cells	1	0		1	EPAS1	0.9	0.126264
exRNA mechanism of action and biogenesis	1	0		1	DICER1	0.38	0.421494
Signaling by Activin	1	0		1	FST	0.14	0.716692
WNT ligand biogenesis and trafficking	1	0		1	TMED5	1.54	0.028622
M/G1 Transition	1	0		1	ORC3	2.84	0.001455
Visual phototransduction	1	1	RBP1	0		2.51	0.003121
Toll-like Receptor Cascades	1	0		1	PTPN4	0.75	0.178365
Degradation of beta-catenin by the destruction complex	1	0		1	APC	3.18	0.000656
S Phase	1	1	CABLES1	0		3.85	0.000141
Host Interactions with Influenza Factors	1	0		1	EIF2AK2	0.91	0.123844
Mitotic Telophase/Cytokinesis	1	0		1	KIF23	0	1
Signaling by BMP	1	0		1	ZFYVE16	0.43	0.372125
Energy dependent regulation of mTOR by LKB1-AMPK	1	0		1	PPM1A	0.44	0.361326
Glycosaminoglycan metabolism	1	0		1	HS2ST1	16.29	0
RAF/MAP kinase cascade	1	1	MAP3K11	0		10.86	0
Signaling by SCF-KIT	1	1	SOCS1	0		1.52	0.030053
Abacavir transport and metabolism	1	0		1	ABCB1	0.22	0.598385
Trafficking and processing of endosomal TLR	1	0		1	TLR3	0	1
Collagen degradation	1	1	MMP15	0		15.03	0
Meiotic recombination	1	0		1	ATM	1.69	0.020412
DAP12 interactions	1	0		1	BTK	1.54	0.028592
GABA synthesis, release, reuptake and degradation	1	0		1	SYT1	0.29	0.510888
Elastic fibre formation	1	0		1	FBLN5	1.06	0.0863
Neurotoxicity of clostridium toxins	1	0		1	SYT1	1.7	0.020015
Gastrin-CREB signalling pathway via PKC and MAPK	1	1	EGFR	0		0.29	0.517239
Deadenylation-dependent mRNA decay	1	0		1	XRN1	1.2	0.063167
Growth hormone receptor signaling	1	1	LYN	0		0.75	0.178365
TAK1 activates NFkB by phosphorylation and activation of IKKs complex	1	0		1	CHUK	0.43	0.372125
Mitotic Prophase	1	0		1	MASTL	4.5	3.2e-05
Arachidonic acid metabolism	1	1	PTGR1	0		1.37	0.0422
Structural Pathway of Interleukin 1 (IL-1)	1	1	MAPKAPK2	0		1.06	0.086125
Common Pathways Underlying Drug Addiction	1	0		1	PPP1CB	0.59	0.259633
Polycystic Kidney Disease Pathway	1	1	JUN	0		0.14	0.727108
Sulindac Metabolic Pathway	1	0		1	CYP1B1	0.44	0.366236
Trans-sulfuration and one carbon metabolism	1	0		1	MTR	0.29	0.517239
Nanoparticle triggered regulated necrosis	1	0		1	RIPK3	0	1
Nanoparticle triggered autophagic cell death	1	0		1	ATG5	0.14	0.716692
Nanomaterial induced apoptosis	1	0		1	CASP6	0	1
TCA Cycle and Deficiency of Pyruvate Dehydrogenase complex (PDHc)	1	0		1	DLD	0	1
Dopamine metabolism	1	1	NQO1	0		0	1
miRNA Biogenesis	1	0		1	DICER1	0.38	0.421494
Trans-sulfuration pathway	1	0		1	MTR	0.22	0.598385
RalA downstream regulated genes	1	1	HRAS	0		0	1
Drug Induction of Bile Acid Pathway	1	0		1	ABCB1	0	1
Pilocytic astrocytoma	1	0		1	NF1	0.51	0.305703
Metastatic brain tumor	1	0		1	CDK6	0.14	0.727108
Endothelin Pathways	1	1	EDNRB	0		0.43	0.372125
IL17 signaling pathway	1	1	IL17D	0		0.28	0.522167
Iron metabolism in placenta	1	1	STEAP3	0		0	1
miR-targeted genes in adipocytes - TarBase	1	0		1	CYP1B1	0.59	0.254336
SRF and miRs in Smooth Muscle Differentiation and Proliferation	1	0		1	CCND2	0	1
Nucleotide Excision Repair	1	0		1	ERCC6	5.03	9e-06
Integrated Cancer Pathway	1	0		1	BACH1	0.9	0.12473
Telomere Maintenance	1	0		1	POT1	1.54	0.028622
Signal regulatory protein family interactions	1	0		1	CD47	0.14	0.716692
Respiratory electron transport, ATP synthesis by chemiosmotic coupling, and heat production by uncoupling proteins.	1	0		1	ETFDH	4.34	4.6e-05
Protein folding	1	1	SPHK1	0		4.34	4.6e-05
Platelet homeostasis	1	0		1	LRP8	2.33	0.004631
Platelet Adhesion to exposed collagen	1	1	LYN	0		0	1
Signaling by NTRK1 (TRKA)	1	0		1	FRS2	3.5	0.000314
Neurotransmitter uptake and metabolism In glial cells	1	0		1	SLC38A1	0.51	0.305703
Neurotransmitter release cycle	1	0		1	SYT1	1.06	0.087034
Mitotic G1-G1/S phases	1	1	CABLES1	0		7.75	0
MAPK targets/ Nuclear events mediated by MAP kinases	1	1	JUN	0		0.9	0.126264
Kinesins	1	0		1	KIF3A	1.06	0.086125
Intrinsic Pathway for Apoptosis	1	0		1	CYCS	2.03	0.009439
Integration of energy metabolism	1	0		1	RAPGEF4	4.35	4.4e-05
GPVI-mediated activation cascade	1	0		1	LCP2	1.06	0.0863
GP1b-IX-V activation signalling	1	0		1	PIK3R1	0	1
Cholesterol biosynthesis	1	0		1	SC5D	0.14	0.723189
Bile acid and bile salt metabolism	1	0		1	NCOA2	0.9	0.126264
ABC-family proteins mediated transport	1	0		1	ABCB4	3.32	0.000484
Cell Cycle Checkpoints	1	1	MAD1L1	0		11.18	0
Codeine and Morphine Metabolism	1	0		1	ABCB1	0	1
Folate-Alcohol and Cancer Pathway Hypotheses	1	0		1	MTR	0.25	0.560016
Type II diabetes mellitus	1	0		1	INSR	0.14	0.716626
Physiological and Pathological Hypertrophy of the Heart	1	0		1	LIFR	0.14	0.720079
Osteopontin Signaling	1	0		1	ITGAV	0	1
Globo Sphingolipid Metabolism	1	1	ST3GAL1	0		0.14	0.716626
Phase I biotransformations, non P450	1	0		1	ESD	0.29	0.517983
GPCRs, Other	1	1	GPR143	0		3.17	0.000676
Alanine and aspartate metabolism	1	0		1	DARS	0	1
