# Supplementary material for: Specific arterio-venous transcriptomic and ncRNA-RNA interactions in human umbilical endothelial cells: A meta-analysis
Source: iScience. 2021 May 29;24(6):102675. doi: 10.1016/j.isci.2021.102675 (PMC8243012; doi:10.1016/j.isci.2021.102675)
Supplement: Table S3. List of KEGG pathways enrichment. Descriptive list of KEGG Term, along with observed gen count, background gene count, FDR, and matching proteins in the network (IDs and labels), Related to main Figure 3 [file mmc4.xlsx]

## Sheet: Sheet1
Table S3: List of KEGG pathways enrichment. Descriptive list of KEGG Term, along with observed gen count, background gene count, FDR, and matching proteins in the network (IDs and labels). Related to Results "Figure 3"
#term ID	term description	observed gene count	background gene count	false discovery rate	matching proteins in your network (labels)
hsa04151	PI3K-Akt signaling pathway	38	348	9.18e-29	AKT3,BDNF,CDK6,COL1A1,COL1A2,COL4A1,COL4A2,CREB5,DDIT4,FGF2,FLT1,FLT4,GHR,GNGT2,HRAS,IL6R,INSR,ITGA1,ITGA3,ITGA4,ITGAV,ITGB3,LAMA2,NOS3,OSMR,PDGFA,PDGFC,PIK3CA,PIK3CB,PPP2R2A,PPP2R5D,PPP2R5E,PRKAA1,PRKCA,PTEN,RELN,SOS2,THBS1
hsa04510	Focal adhesion	25	197	5.75e-20	AKT3,COL1A1,COL1A2,COL4A1,COL4A2,FLT1,FLT4,HRAS,ITGA1,ITGA3,ITGA4,ITGAV,ITGB3,LAMA2,PDGFA,PDGFC,PIK3CA,PIK3CB,PPP1CA,PPP1R12A,PRKCA,PTEN,RELN,SOS2,THBS1
hsa05165	Human papillomavirus infection	27	317	1.07e-17	AKT3,CDK6,COL1A1,COL1A2,COL4A1,COL4A2,CREB5,GNAS,HDAC9,HRAS,ITGA1,ITGA3,ITGA4,ITGAV,ITGB3,JAG1,LAMA2,PIK3CA,PIK3CB,PPP2R2A,PPP2R5D,PPP2R5E,PRKCI,PTEN,RELN,SOS2,THBS1
hsa04926	Relaxin signaling pathway	17	130	9.96e-14	AKT3,ARRB1,COL1A1,COL1A2,COL4A1,COL4A2,CREB5,EDN1,EDNRB,GNAS,GNGT2,HRAS,NOS3,PIK3CA,PIK3CB,PRKCA,SOS2
hsa05200	Pathways in cancer	26	515	4.33e-12	AKT3,CDK6,COL4A1,COL4A2,CXCL12,CYCS,EDNRB,FGF2,FLT4,GNAQ,GNAS,GNGT2,HMOX1,HRAS,IL6R,ITGA3,ITGAV,JAG1,LAMA2,PDGFA,PIK3CA,PIK3CB,PRKCA,PTEN,SOS2,STAT6
hsa04611	Platelet activation	15	123	7.44e-12	AKT3,COL1A1,COL1A2,GNAQ,GNAS,ITGB3,ITPR1,NOS3,PIK3CA,PIK3CB,PPP1CA,PPP1R12A,PRKCI,PRKG1,SNAP23
hsa04933	AGE-RAGE signaling pathway in diabetic complications	14	98	7.44e-12	AKT3,COL1A1,COL1A2,COL4A1,COL4A2,EDN1,EGR1,HRAS,NOS3,PIK3CA,PIK3CB,PRKCA,PRKCE,VCAM1
hsa04512	ECM-receptor interaction	13	81	1.09e-11	COL1A1,COL1A2,COL4A1,COL4A2,ITGA1,ITGA3,ITGA4,ITGAV,ITGB3,LAMA2,RELN,SDC1,THBS1
hsa05418	Fluid shear stress and atherosclerosis	15	133	1.53e-11	AKT3,EDN1,HMOX1,ITGAV,ITGB3,MAP2K6,MAP3K5,MEF2A,NOS3,PDGFA,PIK3CA,PIK3CB,PRKAA1,SDC1,VCAM1
hsa04015	Rap1 signaling pathway	17	203	3.23e-11	AKT3,FGF2,FLT1,FLT4,GNAQ,GNAS,HRAS,INSR,ITGB3,MAP2K6,PDGFA,PDGFC,PIK3CA,PIK3CB,PRKCA,PRKCI,THBS1
hsa04071	Sphingolipid signaling pathway	14	116	3.27e-11	AKT3,GNAQ,HRAS,MAP3K5,NOS3,PIK3CA,PIK3CB,PPP2R2A,PPP2R5D,PPP2R5E,PRKCA,PRKCE,PTEN,SPHK1
hsa01521	EGFR tyrosine kinase inhibitor resistance	12	78	9.38e-11	AKT3,FGF2,GAB1,HRAS,IL6R,PDGFA,PDGFC,PIK3CA,PIK3CB,PRKCA,PTEN,SOS2
hsa05206	MicroRNAs in cancer	14	149	6.14e-10	CDK6,DDIT4,HMOX1,HRAS,ITGB3,PDGFA,PIK3CA,PRKCA,PRKCE,PTEN,SOS2,THBS1,TPM1,VIM
hsa04022	cGMP-PKG signaling pathway	14	160	1.37e-09	AKT3,CREB5,EDNRB,GNAQ,INSR,ITPR1,MEF2A,NOS3,PDE3A,PPP1CA,PPP1R12A,PRKCE,PRKG1,SLC8A1
hsa05205	Proteoglycans in cancer	15	195	1.44e-09	AKT3,FGF2,GAB1,HRAS,ITGAV,ITGB3,ITPR1,PIK3CA,PIK3CB,PPP1CA,PPP1R12A,PRKCA,SDC1,SOS2,THBS1
hsa04371	Apelin signaling pathway	13	133	1.63e-09	AKT3,EGR1,GNAQ,GNGT2,HRAS,ITPR1,JAG1,MEF2A,NOS3,PRKAA1,PRKCE,SLC8A1,SPHK1
hsa04010	MAPK signaling pathway	17	293	4.30e-09	AKT3,ARRB1,BDNF,CACNA2D1,FGF2,FLT1,FLT4,HRAS,INSR,MAP2K6,MAP3K2,MAP3K5,MKNK1,PDGFA,PDGFC,PRKCA,SOS2
hsa05222	Small cell lung cancer	11	92	5.72e-09	AKT3,CDK6,COL4A1,COL4A2,CYCS,ITGA3,ITGAV,LAMA2,PIK3CA,PIK3CB,PTEN
hsa04014	Ras signaling pathway	15	228	8.76e-09	AKT3,BDNF,FGF2,FLT1,FLT4,GAB1,GNGT2,HRAS,INSR,PDGFA,PDGFC,PIK3CA,PIK3CB,PRKCA,SOS2
hsa04066	HIF-1 signaling pathway	11	98	9.51e-09	AKT3,EDN1,FLT1,HMOX1,IL6R,INSR,MKNK1,NOS3,PIK3CA,PIK3CB,PRKCA
hsa04810	Regulation of actin cytoskeleton	14	205	1.90e-08	FGF2,HRAS,ITGA1,ITGA3,ITGA4,ITGAV,ITGB3,PDGFA,PDGFC,PIK3CA,PIK3CB,PPP1CA,PPP1R12A,SOS2
hsa05410	Hypertrophic cardiomyopathy (HCM)	10	81	2.22e-08	CACNA2D1,ITGA1,ITGA3,ITGA4,ITGAV,ITGB3,LAMA2,PRKAA1,SLC8A1,TPM1
hsa04261	Adrenergic signaling in cardiomyocytes	12	139	2.23e-08	AKT3,CACNA2D1,CREB5,GNAQ,GNAS,PPP1CA,PPP2R2A,PPP2R5D,PPP2R5E,PRKCA,SLC8A1,TPM1
hsa04072	Phospholipase D signaling pathway	12	145	3.33e-08	AKT3,GAB1,GNAS,HRAS,INSR,PDGFA,PDGFC,PIK3CA,PIK3CB,PRKCA,SOS2,SPHK1
hsa04540	Gap junction	10	87	3.68e-08	GNAQ,GNAS,HRAS,ITPR1,MAP3K2,PDGFA,PDGFC,PRKCA,PRKG1,SOS2
hsa05414	Dilated cardiomyopathy (DCM)	10	88	3.91e-08	CACNA2D1,GNAS,ITGA1,ITGA3,ITGA4,ITGAV,ITGB3,LAMA2,SLC8A1,TPM1
hsa05146	Amoebiasis	10	94	6.75e-08	COL1A1,COL1A2,COL4A1,COL4A2,GNAQ,GNAS,LAMA2,PIK3CA,PIK3CB,PRKCA
hsa05214	Glioma	9	68	6.75e-08	AKT3,CDK6,HRAS,PDGFA,PIK3CA,PIK3CB,PRKCA,PTEN,SOS2
hsa04728	Dopaminergic synapse	11	128	8.74e-08	AKT3,CREB5,GNAQ,GNAS,GNGT2,ITPR1,PPP1CA,PPP2R2A,PPP2R5D,PPP2R5E,PRKCA
hsa05218	Melanoma	9	72	9.57e-08	AKT3,CDK6,FGF2,HRAS,PDGFA,PDGFC,PIK3CA,PIK3CB,PTEN
hsa05412	Arrhythmogenic right ventricular cardiomyopathy (ARVC)	9	72	9.57e-08	CACNA2D1,CDH2,ITGA1,ITGA3,ITGA4,ITGAV,ITGB3,LAMA2,SLC8A1
hsa04931	Insulin resistance	10	107	1.78e-07	AKT3,CREB5,INSR,NOS3,PIK3CA,PIK3CB,PPP1CA,PRKAA1,PRKCE,PTEN
hsa04668	TNF signaling pathway	10	108	1.88e-07	AKT3,CREB5,EDN1,ITCH,JAG1,MAP2K6,MAP3K5,PIK3CA,PIK3CB,VCAM1
hsa04150	mTOR signaling pathway	11	148	3.02e-07	AKT1S1,AKT3,DDIT4,HRAS,INSR,PIK3CA,PIK3CB,PRKAA1,PRKCA,PTEN,SOS2
hsa04152	AMPK signaling pathway	10	120	4.47e-07	AKT1S1,AKT3,CREB5,INSR,PIK3CA,PIK3CB,PPP2R2A,PPP2R5D,PPP2R5E,PRKAA1
hsa04750	Inflammatory mediator regulation of TRP channels	9	92	5.59e-07	GNAQ,GNAS,ITPR1,MAP2K6,PIK3CA,PIK3CB,PPP1CA,PRKCA,PRKCE
hsa04140	Autophagy - animal	10	125	6.04e-07	AKT1S1,AKT3,DDIT4,EIF2AK3,HRAS,ITPR1,PIK3CA,PIK3CB,PRKAA1,PTEN
hsa05215	Prostate cancer	9	97	8.05e-07	AKT3,CREB5,HRAS,PDGFA,PDGFC,PIK3CA,PIK3CB,PTEN,SOS2
hsa04915	Estrogen signaling pathway	10	133	9.86e-07	AKT3,CREB5,GNAQ,GNAS,HRAS,ITPR1,NOS3,PIK3CA,PIK3CB,SOS2
hsa04910	Insulin signaling pathway	10	134	1.03e-06	AKT3,HRAS,INSR,MKNK1,PIK3CA,PIK3CB,PPP1CA,PRKAA1,PRKCI,SOS2
hsa04360	Axon guidance	11	173	1.11e-06	CXCL12,EPHB2,HRAS,NCK1,NRP1,PIK3CA,PIK3CB,PRKCA,RGS3,SEMA6D,TRPC1
hsa05161	Hepatitis B	10	142	1.62e-06	AKT3,CDK6,CREB5,CYCS,HRAS,PIK3CA,PIK3CB,PRKCA,PTEN,STAT6
hsa04725	Cholinergic synapse	9	111	2.07e-06	AKT3,CREB5,GNAQ,GNGT2,HRAS,ITPR1,PIK3CA,PIK3CB,PRKCA
hsa05224	Breast cancer	10	147	2.09e-06	AKT3,CDK6,FGF2,FLT4,HRAS,JAG1,PIK3CA,PIK3CB,PTEN,SOS2
hsa04921	Oxytocin signaling pathway	10	149	2.29e-06	CACNA2D1,GNAQ,GNAS,HRAS,ITPR1,NOS3,PPP1CA,PPP1R12A,PRKAA1,PRKCA
hsa04932	Non-alcoholic fatty liver disease (NAFLD)	10	149	2.29e-06	AKT3,CYCS,EIF2AK3,IL6R,INSR,ITCH,MAP3K5,PIK3CA,PIK3CB,PRKAA1
hsa04012	ErbB signaling pathway	8	83	2.51e-06	AKT3,GAB1,HRAS,NCK1,PIK3CA,PIK3CB,PRKCA,SOS2
hsa04218	Cellular senescence	10	156	3.20e-06	AKT3,CDK6,HRAS,IGFBP3,ITPR1,MAP2K6,PIK3CA,PIK3CB,PPP1CA,PTEN
hsa04270	Vascular smooth muscle contraction	9	119	3.20e-06	CALD1,GNAQ,GNAS,ITPR1,PPP1CA,PPP1R12A,PRKCA,PRKCE,PRKG1
hsa04370	VEGF signaling pathway	7	59	3.40e-06	AKT3,HRAS,NOS3,PIK3CA,PIK3CB,PRKCA,SPHK1
hsa04211	Longevity regulating pathway	8	88	3.49e-06	AKT1S1,AKT3,CREB5,HRAS,INSR,PIK3CA,PIK3CB,PRKAA1
hsa04912	GnRH signaling pathway	8	88	3.49e-06	GNAQ,GNAS,HRAS,ITPR1,MAP2K6,MAP3K2,PRKCA,SOS2
hsa04630	Jak-STAT signaling pathway	10	160	3.60e-06	AKT3,GHR,HRAS,IL6R,OSMR,PDGFA,PIK3CA,PIK3CB,SOS2,STAT6
hsa04213	Longevity regulating pathway - multiple species	7	61	3.86e-06	AKT1S1,AKT3,HRAS,INSR,PIK3CA,PIK3CB,PRKAA1
hsa04974	Protein digestion and absorption	8	90	3.86e-06	COL11A1,COL1A1,COL1A2,COL4A1,COL4A2,COL5A1,COL5A2,SLC8A1
hsa05225	Hepatocellular carcinoma	10	163	4.00e-06	AKT3,CDK6,GAB1,HMOX1,HRAS,PIK3CA,PIK3CB,PRKCA,PTEN,SOS2
hsa05223	Non-small cell lung cancer	7	66	5.97e-06	AKT3,CDK6,HRAS,PIK3CA,PIK3CB,PRKCA,SOS2
hsa04664	Fc epsilon RI signaling pathway	7	67	6.43e-06	AKT3,HRAS,MAP2K6,PIK3CA,PIK3CB,PRKCA,SOS2
hsa05231	Choline metabolism in cancer	8	98	6.43e-06	AKT3,HRAS,PDGFA,PDGFC,PIK3CA,PIK3CB,PRKCA,SOS2
hsa05167	Kaposi's sarcoma-associated herpesvirus infection	10	183	1.00e-05	AKT3,CDK6,CYCS,FGF2,GNGT2,HRAS,ITPR1,MAP2K6,PIK3CA,PIK3CB
hsa04722	Neurotrophin signaling pathway	8	116	2.01e-05	AKT3,BDNF,GAB1,HRAS,MAP3K5,PIK3CA,PIK3CB,SOS2
hsa04923	Regulation of lipolysis in adipocytes	6	53	2.21e-05	AKT3,GNAS,INSR,PIK3CA,PIK3CB,PRKG1
hsa05213	Endometrial cancer	6	58	3.50e-05	AKT3,HRAS,PIK3CA,PIK3CB,PTEN,SOS2
hsa04730	Long-term depression	6	60	4.13e-05	GNAQ,GNAS,HRAS,ITPR1,PRKCA,PRKG1
hsa04068	FoxO signaling pathway	8	130	4.15e-05	AKT3,HRAS,INSR,PIK3CA,PIK3CB,PRKAA1,PTEN,SOS2
hsa05160	Hepatitis C	8	131	4.31e-05	AKT3,EIF2AK3,HRAS,OCLN,PIK3CA,PIK3CB,PPP2R2A,SOS2
hsa01522	Endocrine resistance	7	95	4.76e-05	AKT3,GNAS,HRAS,JAG1,PIK3CA,PIK3CB,SOS2
hsa04210	Apoptosis	8	135	5.14e-05	AKT3,CYCS,EIF2AK3,HRAS,ITPR1,MAP3K5,PIK3CA,PIK3CB
hsa05034	Alcoholism	8	142	7.16e-05	BDNF,CREB5,GNAS,GNGT2,HDAC9,HRAS,PPP1CA,SOS2
hsa05211	Renal cell carcinoma	6	68	7.31e-05	AKT3,GAB1,HRAS,PIK3CA,PIK3CB,SOS2
hsa04024	cAMP signaling pathway	9	195	9.68e-05	AKT3,BDNF,CREB5,GNAS,PDE3A,PIK3CA,PIK3CB,PPP1CA,PPP1R12A
hsa04918	Thyroid hormone synthesis	6	73	0.00010	CREB5,GNAQ,GNAS,GPX1,ITPR1,PRKCA
hsa04670	Leukocyte transendothelial migration	7	112	0.00012	CXCL12,ITGA4,OCLN,PIK3CA,PIK3CB,PRKCA,VCAM1
hsa04724	Glutamatergic synapse	7	112	0.00012	GNAQ,GNAS,GNGT2,ITPR1,PRKCA,SLC38A1,TRPC1
hsa04726	Serotonergic synapse	7	112	0.00012	GNAQ,GNAS,GNGT2,HRAS,ITPR1,PRKCA,TRPC1
hsa05220	Chronic myeloid leukemia	6	76	0.00012	AKT3,CDK6,HRAS,PIK3CA,PIK3CB,SOS2
hsa04919	Thyroid hormone signaling pathway	7	115	0.00013	AKT3,HRAS,ITGAV,ITGB3,PIK3CA,PIK3CB,PRKCA
hsa04530	Tight junction	8	167	0.00019	ACTR2,ACTR3,MAP3K5,OCLN,PPP2R2A,PRKAA1,PRKCE,PRKCI
hsa05210	Colorectal cancer	6	85	0.00021	AKT3,CYCS,HRAS,PIK3CA,PIK3CB,SOS2
hsa04666	Fc gamma R-mediated phagocytosis	6	89	0.00026	AKT3,PIK3CA,PIK3CB,PRKCA,PRKCE,SPHK1
hsa04020	Calcium signaling pathway	8	179	0.00029	EDNRB,GNAQ,GNAS,ITPR1,NOS3,PRKCA,SLC8A1,SPHK1
hsa04062	Chemokine signaling pathway	8	181	0.00031	AKT3,ARRB1,CXCL12,GNGT2,HRAS,PIK3CA,PIK3CB,SOS2
hsa04713	Circadian entrainment	6	93	0.00032	GNAQ,GNAS,GNGT2,ITPR1,PRKCA,PRKG1
hsa04925	Aldosterone synthesis and secretion	6	93	0.00032	CREB5,GNAQ,GNAS,ITPR1,PRKCA,PRKCE
hsa04640	Hematopoietic cell lineage	6	94	0.00033	ANPEP,IL6R,ITGA1,ITGA3,ITGA4,ITGB3
hsa04514	Cell adhesion molecules (CAMs)	7	139	0.00037	CDH2,ITGA4,ITGAV,OCLN,SDC1,VCAM1,VCAN
hsa04070	Phosphatidylinositol signaling system	6	97	0.00038	ITPR1,PIK3C2A,PIK3CA,PIK3CB,PRKCA,PTEN
hsa04916	Melanogenesis	6	98	0.00039	EDN1,EDNRB,GNAQ,GNAS,HRAS,PRKCA
hsa04660	T cell receptor signaling pathway	6	99	0.00041	AKT3,HRAS,NCK1,PIK3CA,PIK3CB,SOS2
hsa04922	Glucagon signaling pathway	6	100	0.00043	AKT3,CREB5,GNAQ,GNAS,ITPR1,PRKAA1
hsa05142	Chagas disease (American trypanosomiasis)	6	101	0.00044	AKT3,GNAQ,GNAS,PIK3CA,PIK3CB,PPP2R2A
hsa04720	Long-term potentiation	5	64	0.00046	GNAQ,HRAS,ITPR1,PPP1CA,PRKCA
hsa05226	Gastric cancer	7	147	0.00047	AKT3,FGF2,GAB1,HRAS,PIK3CA,PIK3CB,SOS2
hsa05230	Central carbon metabolism in cancer	5	65	0.00048	AKT3,HRAS,PIK3CA,PIK3CB,PTEN
hsa05221	Acute myeloid leukemia	5	66	0.00051	AKT3,HRAS,PIK3CA,PIK3CB,SOS2
hsa04115	p53 signaling pathway	5	68	0.00058	CDK6,CYCS,IGFBP3,PTEN,THBS1
hsa04917	Prolactin signaling pathway	5	69	0.00061	AKT3,HRAS,PIK3CA,PIK3CB,SOS2
hsa04960	Aldosterone-regulated sodium reabsorption	4	37	0.00061	INSR,PIK3CA,PIK3CB,PRKCA
hsa01524	Platinum drug resistance	5	70	0.00064	AKT3,CYCS,MAP3K5,PIK3CA,PIK3CB
hsa04662	B cell receptor signaling pathway	5	71	0.00067	AKT3,HRAS,PIK3CA,PIK3CB,SOS2
hsa05164	Influenza A	7	168	0.00094	AKT3,CYCS,EIF2AK3,MAP2K6,PIK3CA,PIK3CB,PRKCA
hsa04714	Thermogenesis	8	228	0.0011	AKT1S1,CREB5,GNAS,HRAS,MAP3K5,PRKAA1,PRKG1,SOS2
hsa04930	Type II diabetes mellitus	4	46	0.0013	INSR,PIK3CA,PIK3CB,PRKCE
hsa04961	Endocrine and other factor-regulated calcium reabsorption	4	47	0.0013	GNAQ,GNAS,PRKCA,SLC8A1
hsa04970	Salivary secretion	5	86	0.0015	GNAQ,GNAS,ITPR1,PRKCA,PRKG1
hsa05014	Amyotrophic lateral sclerosis (ALS)	4	50	0.0016	CYCS,GPX1,MAP2K6,MAP3K5
hsa03015	mRNA surveillance pathway	5	89	0.0017	MSI2,PPP1CA,PPP2R2A,PPP2R5D,PPP2R5E
hsa05032	Morphine addiction	5	91	0.0018	ARRB1,GNAS,GNGT2,PDE3A,PRKCA
hsa05166	HTLV-I infection	8	250	0.0019	AKT3,EGR1,HRAS,NRP1,PDGFA,PIK3CA,PIK3CB,VCAM1
hsa04972	Pancreatic secretion	5	95	0.0021	GNAQ,GNAS,ITPR1,PRKCA,TRPC1
hsa04060	Cytokine-cytokine receptor interaction	8	263	0.0025	CXCL12,FLT1,FLT4,GHR,IL6R,OSMR,PDGFA,PDGFC
hsa04924	Renin secretion	4	63	0.0035	GNAQ,GNAS,ITPR1,PDE3A
hsa04927	Cortisol synthesis and secretion	4	63	0.0035	CREB5,GNAQ,GNAS,ITPR1
hsa05031	Amphetamine addiction	4	65	0.0038	CREB5,GNAS,PPP1CA,PRKCA
hsa04971	Gastric acid secretion	4	72	0.0054	GNAQ,GNAS,ITPR1,PRKCA
hsa05143	African trypanosomiasis	3	34	0.0054	GNAQ,PRKCA,VCAM1
hsa00562	Inositol phosphate metabolism	4	73	0.0055	PIK3C2A,PIK3CA,PIK3CB,PTEN
hsa05212	Pancreatic cancer	4	74	0.0057	AKT3,CDK6,PIK3CA,PIK3CB
hsa04380	Osteoclast differentiation	5	124	0.0060	AKT3,ITGB3,MAP2K6,PIK3CA,PIK3CB
hsa04650	Natural killer cell mediated cytotoxicity	5	124	0.0060	HRAS,PIK3CA,PIK3CB,PRKCA,SOS2
hsa05203	Viral carcinogenesis	6	183	0.0064	CDK6,CREB5,HDAC9,HRAS,PIK3CA,PIK3CB
hsa05162	Measles	5	133	0.0078	AKT3,CDK6,EIF2AK3,PIK3CA,PIK3CB
hsa05016	Huntington's disease	6	193	0.0081	BDNF,CREB5,CYCS,GNAQ,GPX1,ITPR1
hsa05169	Epstein-Barr virus infection	6	194	0.0082	AKT3,EIF2AK3,MAP2K6,PIK3CA,PIK3CB,VIM
hsa04911	Insulin secretion	4	84	0.0084	CREB5,GNAQ,GNAS,PRKCA
hsa04973	Carbohydrate digestion and absorption	3	42	0.0086	AKT3,PIK3CA,PIK3CB
hsa04550	Signaling pathways regulating pluripotency of stem cells	5	138	0.0087	AKT3,FGF2,HRAS,PIK3CA,PIK3CB
hsa05144	Malaria	3	47	0.0114	SDC1,THBS1,VCAM1
hsa05030	Cocaine addiction	3	49	0.0126	BDNF,CREB5,GNAS
hsa04934	Cushing's syndrome	5	153	0.0129	CDK6,CREB5,GNAQ,GNAS,ITPR1
hsa04620	Toll-like receptor signaling pathway	4	102	0.0152	AKT3,MAP2K6,PIK3CA,PIK3CB
hsa05130	Pathogenic Escherichia coli infection	3	53	0.0152	NCK1,OCLN,PRKCA
hsa05010	Alzheimer's disease	5	168	0.0182	CYCS,EIF2AK3,GNAQ,ITPR1,RTN4
hsa05145	Toxoplasmosis	4	109	0.0185	AKT3,CYCS,LAMA2,MAP2K6
hsa04114	Oocyte meiosis	4	116	0.0225	ITPR1,PPP1CA,PPP2R5D,PPP2R5E
hsa05100	Bacterial invasion of epithelial cells	3	72	0.0320	GAB1,PIK3CA,PIK3CB
hsa04260	Cardiac muscle contraction	3	76	0.0364	CACNA2D1,SLC8A1,TPM1
hsa04145	Phagosome	4	145	0.0445	ITGAV,ITGB3,MRC2,THBS1
hsa04723	Retrograde endocannabinoid signaling	4	148	0.0471	GNAQ,GNGT2,ITPR1,PRKCA
