# Supplementary material for: Specific arterio-venous transcriptomic and ncRNA-RNA interactions in human umbilical endothelial cells: A meta-analysis
Source: iScience. 2021 May 29;24(6):102675. doi: 10.1016/j.isci.2021.102675 (PMC8243012; doi:10.1016/j.isci.2021.102675)
Supplement: Table S5. Summary of data available details and inclusion/exclusion criteria, Related to STAR Methods Meta-analysis [file mmc5.xlsx]

## Sheet: Selected series
	Table S5: Summary of data available details and inclusion/exclusion criteria. Related to STAR Methods "Meta-analysis"
N°	Title	Study description	Series Accession	ID	FTP download
1	Comparison of primary vs immortalized HUVEC	(Submitter supplied) Fundamental research and drug development for personalized medicine necessitates cell cultures from defined genetic backgrounds. However, providing sufficient numbers of authentic cells from individuals poses a challenge. Here, we present a new strategy for rapid cell expansion that overcomes current limitations. Using a small gene library, we expanded primary cells from diff…	GSE110085	200110085	GEO (CEL) ftp://ftp.ncbi.nlm.nih.gov/geo/series/GSE110nnn/GSE110085/
2	Rigidity and inflammatory responses of interconnected endothelial cells are stimulated by rhodocetin-αβ via the neuropilin-1-MET-axis	(Submitter supplied) Using the snake venom component rhodocetin-αβ (RCαβ), we elucidated how neuropilin-1 (NRP1)-dependent signaling of the hepatocyte growth factor/scatter factor (HGF/SF) receptor, MET, modulates endothelial cell-cell contacts, cell tension, and consequently nuclear factor kappa B (NFκB)-triggered proinflammatory response. We show that RCαβ in confluent ECs, also if exposed to f…	GSE121297	200121297	GEO (CEL) ftp://ftp.ncbi.nlm.nih.gov/geo/series/GSE121nnn/GSE121297/
3	Transcriptome of Bacillus anthracis lethal toxin (LT)-intoxicated HUVECs monolayers	(Submitter supplied) We have analyzed the variation of transcriptome of HUVECs intoxicated by the lethal toxin of Bacillus anthracis at 4 and 8 hours	GSE12131	200012131	GEO (CEL, CHP) ftp://ftp.ncbi.nlm.nih.gov/geo/series/GSE12nnn/GSE12131/
4	Genes upregulated by HLX	(Submitter supplied) HLX was found as a VEGF-A induced gene in HUVEC (B.Schweighofer, submitted). In order to detect genes regulated by HLX HUVEC were infected by recombinant adenovirus expressing HLX for 4, 8, 16 and 32h. RNA was isolated and subjected to microarray analysis using Affymetrix microarray.	GSE13054	200013054	GEO (CEL) ftp://ftp.ncbi.nlm.nih.gov/geo/series/GSE13nnn/GSE13054/
5	VEGF induction of HUVEC	(Submitter supplied) Angiogenesis, the formation of new capillaries by sprouting from preexisting vessels, is mainly induced by VEGF-A. To identify genes which are induced by VEGF-A in endothelial cells, HUVEC were starved and induced by VEGF-A165 for 30, 60 and 150min. RNA of induced and uninduced cells was isolated and subjected to microarray analysis using Affymetrix microarray.	GSE15464	200015464	GEO (CEL, CHP) ftp://ftp.ncbi.nlm.nih.gov/geo/series/GSE15nnn/GSE15464/
6	Human endothelial gene expression under estradiol treatment	(Submitter supplied) DNA microarrays were used to investigate global gene expression patterns in cultured human umbilical vein endothelial cells (HUVEC) exposed to 1 nmol/L estradiol for 24 hours, compared to control cells.	GSE16683	200016683	GEO (CEL) ftp://ftp.ncbi.nlm.nih.gov/geo/series/GSE16nnn/GSE16683/
7	Expression data of HUVEC and OVCA429 with recombinant MAGP2	(Submitter supplied) Identification of signaling events contributing to the effect of recombinant MAGP2 on HUVECs and OVCA429. We used microarrays to identify the signaling events and up-regulated genes associated with MAGP2.	GSE18373	200018373	GEO (CEL, TXT) ftp://ftp.ncbi.nlm.nih.gov/geo/series/GSE18nnn/GSE18373/
8	Expression data from human umbilical vein endothelial cells (HUVECs) as a function of cell adhesion and VEGF exposure	(Submitter supplied) Angiogenesis is tightly regulated by both soluble growth factors and cellular interactions with the extracellular matrix (ECM). While cell adhesion via integrins has been shown to be required for growth factor signaling and downstream angiogenesis, the effects of quantitative changes in cell adhesion and spreading against the ECM remain less clear. Examining changes in global…	GSE19098	200019098	GEO (CEL) ftp://ftp.ncbi.nlm.nih.gov/geo/series/GSE19nnn/GSE19098/
9	Effect of von Willebrand factor on gene expression in HUVECs	(Submitter supplied) Von Willebrand factor is a paracrine/autocrine regulator of human mesenchymal stem cell adhesion to distressed/apoptotic endothelial cells. This data set examines effect of vWF on gene expression in HUVECs.	: GSE19816	200019816	GEO (CEL) ftp://ftp.ncbi.nlm.nih.gov/geo/series/GSE19nnn/GSE19816/
10	Comparative Gene Expression Profiling of HUVEC and Ocular Vascular Endothelial Cells	(Submitter supplied) To compare the gene expression profiles of unpassaged, proliferating HUVEC and human iris, retinal and choroidal microvascular endothelial cells. Gene expression profiling revealed significant differences between HUVEC and ocular microvascular endothelial cells suggesting that HUVE cells may not be a suitable surrogate when studying pathophysiological mechanisms of ocular dis…	GSE20986	200020986	GEO (CEL) ftp://ftp.ncbi.nlm.nih.gov/geo/series/GSE20nnn/GSE20986/
11	Transcriptional response in human umbilical vein endothelial cells exposed to insulin	(Submitter supplied) Background: In diabetes chronic hyperinsulinemia is responsible for the instability of the atherosclerotic plaque and stimulates cellular proliferation through the activation of the MAP kinases, which in turn regulate cellular proliferation. However, it is not known whether insulin itself could increase the transcription of specific genes for cellular proliferation in the end…	GSE21989	200021989	GEO (CEL) ftp://ftp.ncbi.nlm.nih.gov/geo/series/GSE21nnn/GSE21989/
12	Oxidoreductase transcript data from human umbilical vein endothelial cells	(Submitter supplied) Oxidoreductase enzymes are critical to redox regulation of intracellular proteins within human cells. We used microarrays to identify which oxidreducatse genes are expressed in unstimulated human umbilical vein endothelial cells.	GSE22166	200022166	GEO (CEL) ftp://ftp.ncbi.nlm.nih.gov/geo/series/GSE22nnn/GSE22166/
13	Expression data from interleukin-stimulated HUVEC	(Submitter supplied) In the hematopoietic microenvironment, endothelial cells (ECs) play an important role in the regulation of hematopoietic cell proliferation and trafficking. We previously demonstrated that EC stimulated with tumor necrosis factor alpha (TNF-α) induce the generation of dendritic cells from CD34(+) stem cells, whereas in contrast, interleukins were capable of inducing the proli…	GSE22325	200022325	GEO (CEL, TXT) ftp://ftp.ncbi.nlm.nih.gov/geo/series/GSE22nnn/GSE22325/
14	Human endothelial gene expression under estradiol and oxLDL treatments	(Submitter supplied) DNA microarrays were used to investigate global gene expression patterns in cultured human umbilical artery endothelial cells (HUAECs) exposed to 1 nmol/L estradiol and/or 100 µg/ml oxidized low density lipoprotein (oxLDL) for 24 hours compared to control cells.	GSE29881	200029881	GEO (CEL) ftp://ftp.ncbi.nlm.nih.gov/geo/series/GSE29nnn/GSE29881/
15	Gene expression profiling of Human Umbilical Vein Endothelial Cells (HUVEC) after treatment with Erg or control antisense (GeneBloc)	(Submitter supplied) The endothelial transcription factor Erg (Ets Related Gene) plays an important role in homeostasis and angiogenesis by regulating many endothelial functions including survival and junction stability. Here we show that Erg regulates endothelial cell migration. Transcriptome profiling of Erg-deficient endothelial cells (EC) identified 80 genes involved in cell migration as cand…	GSE32984	200032984	GEO (CEL, CHP) ftp://ftp.ncbi.nlm.nih.gov/geo/series/GSE32nnn/GSE32984/
16	UNRAVELING A NOVEL TRANSCRIPTION FACTOR CODE INDUCTIVE FOR THE HUMAN ARTERIAL-SPECIFIC ENDOTHELIAL CELL SIGNATURE	(Submitter supplied) Endothelial cells (EC) lining arteries and veins have distinct molecular and functional signatures. The (epi)genetic regulatory mechanisms underlying this heterogeneity in human EC are incompletely understood. Using genome-wide microarray screening we established a specific fingerprint of freshly isolated arterial (HUAEC) and venous EC (HUVEC) from human umbilical cord compri…	GSE43475	200043475	GEO (CEL) ftp://ftp.ncbi.nlm.nih.gov/geo/series/GSE43nnn/GSE43475/
17	Gene expression of cultured HUVECs submitted to different shear stress in the presence or absence of stent procedure	(Submitter supplied) Many studies have characterized the results of shear stress changes on cultured endothelial cells in different bioreactor systems. However it is still unclear how an invasive intervention like stent procedure may influence the transcriptional response of endothelium. To study the simultaneous effects of shear stress changes and stent application on endothelial gene expression…	GSE45225	200045225	GEO (CEL) ftp://ftp.ncbi.nlm.nih.gov/geo/series/GSE45nnn/GSE45225/
18	CEMA, a platform to define cell states	(Submitter supplied) gene expression database and algorithm to define cell expression modules Using a newly-generated compendium of cell-state-specific gene expression data, we identified genes that uniquely define each cell state, including those thought to represent various developmental stages. Whereas others have performed similar analyses on tissue-specific, heterogeneous collections of publ…	GSE47796	200047796	GEO (CEL) ftp://ftp.ncbi.nlm.nih.gov/geo/series/GSE47nnn/GSE47796/
19	Expression data from endothelial cells sorted from breast cancer cells MDA-MB231 as compared with normal endothelial cells	(Submitter supplied) We studied the crosstalk between tumor and endothelial cells to explore the role of tumor microenvironment on cancer growth and progression. As part of our investigation, we showed that contact-dependent interaction of endothelial cells with breast tumor cells triggered the differential expression of a large number of genes in endothelium.	GSE48786	200048786	GEO (CEL) ftp://ftp.ncbi.nlm.nih.gov/geo/series/GSE48nnn/GSE48786/
20	Gene expression in human umbilical cord vein and artery endothelial cells under physiological chronic normoxia (3% O2, PCN) and standard culture normoxia (21% O2, SCN)	(Submitter supplied) Endothelial cells, and many other types of cells too, physiologically reside in low O2 environments (~ 2-13% O2 or 15-60 mmHg pO2; [PCN]) relevantly to atmospheric O2 (~ 21% or 160 mmHg pO2 at sea level) in vivo. Such PCN is critical for endothelial functions. The majority of our current knowledge regarding the cellular and signaling mechanisms governing endothelial functions…	GSE49958	200049958	GEO (CEL) ftp://ftp.ncbi.nlm.nih.gov/geo/series/GSE49nnn/GSE49958/
21	IFN-gamma alters the response of Borrelia burgdorferi-activated endothelium to favor chronic inflammation	(Submitter supplied) Borrelia burgdorferi, the agent of Lyme disease, promotes pro-inflammatory changes in endothelium that lead to the recruitment of leukocytes. The host immune response to infection results in increased levels of IFN-gamma in the serum and lesions of Lyme disease patients that correlate with greater severity of disease. Therefore, the effect of IFN-gamma on the gene expression …	GSE6092	200006092	GEO (CEL, EXP) ftp://ftp.ncbi.nlm.nih.gov/geo/series/GSE6nnn/GSE6092/
22	The effects of Serum Amyloid A on gene expression profile in HUVECs	(Submitter supplied) This study attemps to study the global effects of Serum Amyloid A (SAA) on human endothelial gene expression profile in different time points. Keywords: time course	GSE6241	200006241	GEO (CEL, EXP) ftp://ftp.ncbi.nlm.nih.gov/geo/series/GSE6nnn/GSE6241/
23	Human body index - transcriptional profiling	(Submitter supplied) Normal and diseased human tissues were profiled for gene expression using the Affymetrix U133 plus 2.0 array In total 677 samples were processed , representing over 90 distinct tissue types Some tissue samples were purchased from Stratagene (SG), Ambion (AB), and Becton-Dickinson (BD) Keywords: Human body index of gene expression	GSE7307	200007307	GEO (CEL, XLS) ftp://ftp.ncbi.nlm.nih.gov/geo/series/GSE7nnn/GSE7307/
24	Expression data from human umbilical endothelial cells (HUVEC) irradiated with X-ray	(Submitter supplied) To understand the molecular mechanism underlying inflammatory reaction in vascular system post exposure to ionizing radiation, we carried out microarray analysis in HUVEC exposed with X-ray	GSE76484	200076484	GEO (CEL, CHP) ftp://ftp.ncbi.nlm.nih.gov/geo/series/GSE76nnn/GSE76484/
25	Molecular changes induced by melanoma cell conditioned medium (MCM) in HUVEC cells.	(Submitter supplied) Malignant melanoma is a complex genetic disease and the most aggressive form of skin cancer. Melanoma progression and metastatic dissemination fundamentally relies on the process of angiogenesis. Melanomas produce an array of angiogenic modulators that mediate pathological angiogenesis. Such tumor-associated modulators arbitrate the enhanced proliferative, survival and migrat…	GSE33115	200033115	GEO (CEL) ftp://ftp.ncbi.nlm.nih.gov/geo/series/GSE33nnn/GSE33115/
26	Genome-wide approaches reveal functional VEGF-inducible NFATc1 binding to the angiogenesis-related genes in endothelium	(Submitter supplied) This SuperSeries is composed of the SubSeries listed below.	GSE49429	200049429	GEO (CEL, WIG) ftp://ftp.ncbi.nlm.nih.gov/geo/series/GSE49nnn/GSE49429/
27	Signaling pathways of HPAIV	(Submitter supplied) Highly pathogenic avian influenza viruses (HPAIV) induce severe inflammation in poultry and men. There is still an ongoing threat that these viruses may acquire the capability to freely spread as novel pandemic virus strains that may cause major morbidity and mortality. One characteristic of HPAIV infections is the induction of a cytokine burst that strongly contributes to vi…	GSE40281	200040281	GEO (CEL, CHP) ftp://ftp.ncbi.nlm.nih.gov/geo/series/GSE40nnn/GSE40281/
28	HIF1 is a master regulator of the adaptive gene expression to hypoxia.	(Submitter supplied) Total 23 samples were derived from [1] HUVEC treated in the absence (0h) or presence of hypoxia (1, 2, 4, 8, 12, and 24 hrs) to determine hypoxia-regulated gene in endothelial cells, [2] control siRNA or HIF1α siRNA transfected HUVEC cells treated in the absence or presence of hypoxia, [3] control siRNA or KDM3A siRNA transfected HUVEC cells treated in the absence or presence…	GSE35932	200035932	GEO (CEL) ftp://ftp.ncbi.nlm.nih.gov/geo/series/GSE35nnn/GSE35932/
29	Endothelial cells present an innate resistance to glucocorticoid treatment: implications for therapy of primary vasculitis	(Submitter supplied) Morphogenesis of epithelial tissues relies on the precise developmental control of cell polarity and architecture. In the early Drosophila embryo, the primary epithelium forms during cellularisation, following a tightly controlled genetic programme where specific sets of genes are up-regulated. Some of them, for instance, control membrane invagination between the nuclei ancho…	GSE25269	200025269	GEO (CEL, CHP) ftp://ftp.ncbi.nlm.nih.gov/geo/series/GSE25nnn/GSE25269/
30	SMAD1/5 binding regions and expression data of human umbilical vein endothelial cells (HUVECs) and pulmonary arterial smooth muscle cells (PASMCs) treated with BMPs	(Submitter supplied) This SuperSeries is composed of the SubSeries listed below.	GSE27661	200027661	GEO (BED, CEL, WIG) ftp://ftp.ncbi.nlm.nih.gov/geo/series/GSE27nnn/GSE27661/
31	. IL-4 mediated gene expression profiles in vascular endothelial cells	(Submitter supplied) Endothelial cell activation and dysfunction underlie many vascular disorders, including atherosclerosis and inflammation. Here, we show that interleukin (IL)-4 markedly induced vascular cell adhesion molecule (VCAM)-1, both in cultured endothelial cells and in the intact endothelium in mice. Combined treatment with IL-4 and tumor necrosis factor (TNF)- alpha resulted in furth…	GSE28117	200028117	GEO (CEL) ftp://ftp.ncbi.nlm.nih.gov/geo/series/GSE28nnn/GSE28117/
32	Influenza virus infected HUVEC	(Submitter supplied) To delineate specific patterns of signaling networks activated by H5N1 we used a comparative systems biology approach analyzing gene expression in endothelial cells infected with three different human and avian influenza strains of high and low pathogenicity	GSE13637	200013637	GEO (CEL, CHP) ftp://ftp.ncbi.nlm.nih.gov/geo/series/GSE13nnn/GSE13637/
33	siRNA-mediated Egr-3 knockdown in VEGF-treated HUVEC	(Submitter supplied) Analysis of umbilical vein endothelial cells (HUVEC) treated with Egr-3 siRNA under the VEGF treatment for 0,1, and 4 h. Egr-3, a member of early growth response family, is immediately and dramatically induced by VEGF in HUVEC, which regulates expression of many genes related to endothelial activation.	GSE18913	200018913	GEO (CEL) ftp://ftp.ncbi.nlm.nih.gov/geo/series/GSE18nnn/GSE18913/
34	Time course gene expression of HUVEC after TNF-alpha treatment	(Submitter supplied) The many steps involved in the production of a mature mammalian mRNA are extensively coupled, and levels of both precursors and products can be measured using expression and genomic tiling microarrays. Different probes in these arrays targeting the same transcript often give different signals; then, precursor (nascent) RNA – which is present transiently at low concentrations …	GSE9055	200009055	GEO (CEL) ftp://ftp.ncbi.nlm.nih.gov/geo/series/GSE9nnn/GSE9055/
35	Gene expression profile in HUVECs before and after Angiopoietin stimulation	(Submitter supplied) Angiopoietin-Tie2 sytem has been inplicated in both vascular quiescence and angiogenesis. It is unclear how these two opposing signals are regulated from the same receptor-mediated intracellular signal transduction. We have noticed that Tie2 localization upon Angiopoietin stimulation depends upon the presence or absence of cell-cell contacts. Therefore, to identify the downst…	GSE9677	200009677	GEO (CEL, CHP) ftp://ftp.ncbi.nlm.nih.gov/geo/series/GSE9nnn/GSE9677/

## Sheet: Excluded series
N°	Title	Study description	Exclusion criteria	Type	Dataset	Platform	Samples number	Series Accession	ID	FTP download
1	The analysis of the role of ALK-1/SMAD/ATOH8 axis in endothelial cells	(Submitter supplied) This SuperSeries is composed of the SubSeries listed below.	No control cells	Genome binding/occupancy profiling by high throughput sequencing; Expression profiling by array		GPL570 GPL17301	13	: GSE104685	200104685	GEO (BED, BW, CEL) ftp://ftp.ncbi.nlm.nih.gov/geo/series/GSE104nnn/GSE104685/
2	bHLH transcription factor ATOH8 depletion effect on endothelial cells: loss-of-function model [LOF]	(Submitter supplied) Analysis of human umbilical vein endothelial cells (HUVECs) depleted for the transcription factor ATOH8.	No control cells	Expression profiling by array		GPL570	6	GSE104684	200104684	GEO (CEL) ftp://ftp.ncbi.nlm.nih.gov/geo/series/GSE104nnn/GSE104684/
3	bHLH transcription factor ATOH8 overexpression effect on endothelial cells: gain-of-function model [GOF]	(Submitter supplied) Analysis of human umbilical vein endothelial cells (HUVECs) adenovirally expressing the transcription factor ATOH8.	No control cells	Expression profiling by array		GPL570	2	GSE104683	: 200104683	GEO (CEL) ftp://ftp.ncbi.nlm.nih.gov/geo/series/GSE104nnn/GSE104683/
4	Expressing data from endothelial cells overexpressing the purinergic receptor P2Y2	Submitter supplied) Purinergic P2 receptors are critical regulators of several functions within the vascular system, including platelet aggregation, vascular inflammation and vascular tone. A role for ATP release and P2Y receptors in angiogenesis has been implicated, however, the involvement of purinergic signalling in endothelial sprouting and vascular growth remains poorly understood. Here, we …	No control cells	Expression profiling by array		GPL570	4	GSE133795	200133795	GEO (CEL) ftp://ftp.ncbi.nlm.nih.gov/geo/series/GSE133nnn/GSE133795/
5	ANRIL siRNA Microarray Data in HUVECs	(Submitter supplied) Coronary artery disease (CAD) is the most common cardiovascular disease and the leading cause of death worldwide. To date, the 9p21.3 locus is the most robust and frequently replicated risk locus of CAD among >90 CAD risk loci identified by GWAS. More than 50 CAD-associated genomic variants were identified at the 9p21.3 CAD locus and many of them are located within a long non…	No control cells	Expression profiling by array		GPL570	6	GSE117676	200117676	GEO (CEL) ftp://ftp.ncbi.nlm.nih.gov/geo/series/GSE117nnn/GSE117676/
6	. ERG and FLI1 in endothelial cells	(Submitter supplied) This SuperSeries is composed of the SubSeries listed below.	No control cells	Expression profiling by array; Genome binding/occupancy profiling by high throughput sequencing		GPL570 GPL11154 GPL10999	20	GSE109696	200109696	GEO (BIGWIG, CEL) ftp://ftp.ncbi.nlm.nih.gov/geo/series/GSE109nnn/GSE109696/
7	. Expression data in HUVECs treated with siERG, siFLI1, or both	(Submitter supplied) Endothelial-to-mesenchymal transition (EndMT) in which endothelial cells lose their characteristics and acquire mesenchymal property has recently been recognized as a driver of disease progression in wide range of pathologies. However, the regulatory mechanism of EndMT has not been fully understood. Here, we found that combined knockdown of two ETS family transcription factor…	No control cells	Expression profiling by array		GPL570	8	GSE109662	200109662	GEO (CEL) ftp://ftp.ncbi.nlm.nih.gov/geo/series/GSE109nnn/GSE109662/
8	Microarray analysis of TFEB-regulated genes in endothelial cells	(Submitter supplied) Transcription factro-EB (TFEB) is a master gene for autophagy and lysosome biogenesis We used microarrays to detail the gene expression in TFEB-overexpressing endothelial cells and identified distinct classes of TFEB-regulated genes.	No control cells	Expression profiling by array		GPL570	4	GSE108384	200108384	GEO (CEL, XLS) ftp://ftp.ncbi.nlm.nih.gov/geo/series/GSE108nnn/GSE108384/
9	GATA4-dependent organ-specific endothelial differentiation controls liver development and embryonic hematopoiesis	(Submitter supplied) This SuperSeries is composed of the SubSeries listed below.	No control cells	Expression profiling by array		GPL18802 GPL16311 GPL22598	26	GSE92357	200092357	GEO (CEL) ftp://ftp.ncbi.nlm.nih.gov/geo/series/GSE92nnn/GSE92357/
10	GATA4-dependent organ-specific endothelial differentiation controls liver development and embryonic hematopoiesis (2 of 3)	(Submitter supplied) Microvascular endothelial cells (EC) are increasingly recognized as organ-specific gatekeepers of their microenvironment. Microvascular EC instruct neighboring cells in their organ-specific vascular niches by angiocrine factors that comprise secreted growth factors/angiokines, but also extracellular matrix molecules and transmembrane proteins. The molecular regulators, howeve…	No control cells	Expression profiling by array		GPL16311	10	: GSE92354	200092354	GEO (CEL) ftp://ftp.ncbi.nlm.nih.gov/geo/series/GSE92nnn/GSE92354/
11	Low- and middle-dose of radiation on hNPC and HUVEC	(Submitter supplied) Many neural progenitor cells present in the fetus, but also in adult brain, which play a major role for the reproduction for healingin regeneration of neuronal cells, when differentiated cells are damaged. However, effects of radiation effect on undifferentiated neural progenitor cells remained unclear. The radiation doses of medical exposure, pollution by nuclear power plant…	No control cells	Expression profiling by array		GPL570	8	GSE67309	200067309	GEO (CEL) ftp://ftp.ncbi.nlm.nih.gov/geo/series/GSE67nnn/GSE67309/
12	Effects of Low-Dose Irradiation Using Unsealed Caesium-137 on Cultured Normal Human Cells	(Submitter supplied) Caesium-137 (Cs-137) is one of the major radionuclides appearing in the natural environment after nuclear power plant accidents. However, the biological effects of low-dose internal irradiation with this radionuclide remain unclear. We developed an experimental model for studying low-dose internal irradiation using cultured human cells. The cells were incubated in the culture…	No control cells	Expression profiling by array		GPL570	8	GSE66720	200066720	GEO (CEL) ftp://ftp.ncbi.nlm.nih.gov/geo/series/GSE66nnn/GSE66720/
13	KSHV G-protein-coupled receptor (GPCR) induced gene transcription in HUVEC cells	(Submitter supplied) We used microarrays to compare the gene transcription level between HUVEC-kGPCR and HUVEC-vector stable cells. The goal is to identify the genes that are affected by KSHV kGPCR expression. We used microarrays to detail the global programme of gene expression underlying cellularisation and identified distinct classes of up-regulated genes during this process.	No control cells	Expression profiling by array		GPL570	2	GSE66503	200066503	GEO (CEL, CHP) ftp://ftp.ncbi.nlm.nih.gov/geo/series/GSE66nnn/GSE66503/
14	Expression data from two sorted lymphatic endothelial cell (LEC) populations, podoplanin-high versus podoplanin low	(Submitter supplied) Extracorporeal shockwave treatment was shown to improve orthopaedic diseases, wound healing and to stimulate lymphangiogenesis in vivo. The aim of this study was to investigate in vitro shockwave treatment (IVSWT) effects on lymphatic endothelial cell (LEC) behavior and lymphangiogenesis. We analyzed migration, proliferation, vascular tube forming capability and marker expres…	No HUAEC/HUVEC	Expression profiling by array		GPL570	6	GSE62510	200062510	: GEO (CEL) ftp://ftp.ncbi.nlm.nih.gov/geo/series/GSE62nnn/GSE62510/
15	. Expression data of HUVEC cells after PPARβ/δ agonist and/or hypoxia treatment	(Submitter supplied) Recently the role of PPARβ/δ in angiogenesis has been revealed, and we hypothesized that the crosstalk between hypoxia and PPARβ/δ on endothelial cells may exsist. To elucidate the interaction between two signalings, we report the comprehensive change of transcripts induced by PPARβ/δ agonist (GW501516) and/or hypoxia. We used microarray analysis of HUVECs treated with PPARβ/…	No control cells	Expression profiling by array	GDS5633	GPL570	4	GSE50378	200050378	GEO (CEL) ftp://ftp.ncbi.nlm.nih.gov/geo/series/GSE50nnn/GSE50378/
16	The effect of Sparstolonin B (SsnB) on gene expression	(Submitter supplied) This SuperSeries is composed of the SubSeries listed below.	No control cells	Expression profiling by array		GPL570	10	GSE44598	200044598	GEO (CEL) ftp://ftp.ncbi.nlm.nih.gov/geo/series/GSE44nnn/GSE44598/
17	The effect of Sparstolonin B (SsnB) on gene expression in HUVECs	(Submitter supplied) Sparstolonin B is a novel bioactive compound isolated from Sparganium stoloniferum, an herb historically used in Traditional Chinese Medicine as an anti-tumor agent. SsnB has previously demonstrated anti-angiogenic properties. In functional assays, SsnB inhibited endothelial cell tube formation (Matrigel method) and cell migration (Transwell method) in a dose-dependent manner…	No control cells	Expression profiling by array		GPL570	4	GSE44597	200044597	GEO (CEL) ftp://ftp.ncbi.nlm.nih.gov/geo/series/GSE44nnn/GSE44597/
18	Global analysis of NFATc1 targets in human vascular endothelial cells	(Submitter supplied) We performed the newly mapping of genome-wide NFATc1 binding events in VEGF-stimulated primary cultured endothelial cells, by chromatin immunoprecipitation followed by high-throughput sequencing (ChIP-seq). Combined NFATc1 ChIP-seq profile and the epigenetic histone marks revealed that predominant NFATc1-occupied peaks were overlapped with promoter marking but not silencer ma…	Same samples in GSE49429	Expression profiling by array		GPL570	5	GSE49426	: 200049426	GEO (CEL) ftp://ftp.ncbi.nlm.nih.gov/geo/series/GSE49nnn/GSE49426/
19	Expression data of statin treated HUVEC cells transfected siRNA KLF2 or KLF4.	(Submitter supplied) KLF2 and KLF4 are important transcriptional factors in endothelial cells, however their roles in statin treatment has not been elucidated. Here we report the comprehensive change of transcripts of statin treated HUVECs transfected with siRNA KLF2 or KLF4. We used repeated microarray analysis of HUVECs treated with pitavastatin for 4hours. Before statin treatment, cells were t…	No control cells	Expression profiling by array		GPL570	4	GSE32693	200032693	GEO (CEL) ftp://ftp.ncbi.nlm.nih.gov/geo/series/GSE32nnn/GSE32693/
20	Expression data of HUVEC cells after statin treatment	(Submitter supplied) 3-hydroxy-3-methylglutaryl coenzyme A reductase inhibitors, statins, are known to exert endothelial athero-protective effects through the induction of specific transcriptional factors and their downstream target genes besides lowering LDL-cholesterol. However its critical mechanism has not still been elucidated. Here we report the comprehensive change of transcripts induced b…	No control cells	Expression profiling by array		GPL570	18	GSE32547	200032547	GEO (CEL) ftp://ftp.ncbi.nlm.nih.gov/geo/series/GSE32nnn/GSE32547/
21	Engineering endochondral ossification using Sonic Hedgehog for bone regeneration	Submitter supplied) Endochondral ossification (EO) is the natural route for the regeneration of large and mechanically challenged bone defects. Regeneration occurs via a fibrocartilagenous phase which turns into bone upon vascularization and the formation of a transient collagen type X extra cellular matrix. These two critical initiator of EO are mediated by Hedgehog proteins. We investigated a t…	No control cells	Expression profiling by array	GDS4482	GPL10526	6	: GSE22293	: 200022293	GEO (CEL) ftp://ftp.ncbi.nlm.nih.gov/geo/series/GSE22nnn/GSE22293/
22	The expression of inflammatory genes in endothelial cells is inhibited by N-octanoyl dopamine via modulation of the NFkB pathway	(Submitter supplied) Background: Dopamine has intrinsic receptor-independent anti-inflammatory properties when used at high concentrations. Since cellular uptake of N-octanoyl dopamine (NOD) is far better than of dopamine, NOD might display anti-inflammatory effects already at relative low concentrations. The present study was conducted to assess the anti-inflammatory potential of NOD and to eluc…	No control cells	Expression profiling by array		GPL8712	6	GSE34059	200034059	GEO (CEL) ftp://ftp.ncbi.nlm.nih.gov/geo/series/GSE34nnn/GSE34059/
23	. Gene expression timecourse from Dengue virus infected human endothelial cells	(Submitter supplied) Dengue viruses cause two severe diseases that alter vascular fluid barrier functions, dengue hemorrhagic fever (DHF) and dengue shock syndrome (DSS). While the mechanisms that lead to vascular permeability are unknown, the endothelium plays a central role in regulating fluid and cellular efflux from capillaries. Thus, dysregulation of endothelial cells functions by dengue vir…	No control cells	Expression profiling by array		GPL570	6	GSE34628	200034628	GEO (CEL, CHP) ftp://ftp.ncbi.nlm.nih.gov/geo/series/GSE34nnn/GSE34628/
24	Expression data from control and COUP-TFII siRNA treated HUVEC cells	(Submitter supplied) COUP-TFII plays a critical role in angiogenesis during development. It has also been shown to suppress Notch signaling pathway to confer vein identity. However, the downstream targets and the mechanism mediate COUP-TFII function to regulate these processes remain elusive. To identify the downstream targets and the mechanism by which COUP-TFII regulates agiogenesis and vein sp…	No control cells	Expression profiling by array		GPL570	6	GSE33301	200033301	GEO (CEL, TXT) ftp://ftp.ncbi.nlm.nih.gov/geo/series/GSE33nnn/GSE33301/
25	Identification of Notch targets in human endothelial cells	(Submitter supplied) Human umbilical vein endothelial cells (HUVECs) were transduced with either MIY-N1IC (Notch1 intracellular domain) or MIY vector control. The cells were sorted for YFP, and RNA was extracted using Trizol (Invitrogen) and analyzed by the Affymetrix Human Genome U133 Plus 2.0 Array. Results were analyzed using the GCRMA algorithm to identify genes with a minimum of 2-fold induc…	No control cells	Expression profiling by array		GPL570	6	GSE29850	200029850	GEO (CEL, TXT) ftp://ftp.ncbi.nlm.nih.gov/geo/series/GSE29nnn/GSE29850/
26	Mapping and analysis of chromatin state dynamics in nine human cell types (gene expression)	(Submitter supplied) Chromatin profiling has emerged as a powerful means for annotating genomic elements and detecting regulatory activity. Here we generate and analyze a compendium of epigenomic maps for nine chromatin marks across nine cell types, in order to systematically characterize cis-regulatory elements, their cell type-specificities, and their functional interactions. We first identify …	Different platform	Expression profiling by array		GPL3921 GPL570	19	GSE26312	200026312	GEO (CEL) ftp://ftp.ncbi.nlm.nih.gov/geo/series/GSE26nnn/GSE26312/
27	Gene expression analysis during morphogenesis of Human umbilical vein endothelial cells	(Submitter supplied) Gene expression profiles during the differentiation of HUVEC on matrigel were analyzed	No control cells	Expression profiling by array		GPL570	3	GSE27160	200027160	GEO (CEL) ftp://ftp.ncbi.nlm.nih.gov/geo/series/GSE27nnn/GSE27160/
28	MEK5D-transfected HUVEC	(Submitter supplied) We expressed a constitutively active mutant of MEK5 (MEK5D) in human primary endothelial cells (EC) to study the transcriptional and functional responses to Erk5 activation under static conditions.	No control cells	Expression profiling by array	: GDS3790	GPL570	6	GSE17939	200017939	EO (CEL, CHP) ftp://ftp.ncbi.nlm.nih.gov/geo/series/GSE17nnn/GSE17939/
29	Members of the microRNA-17-92 cluster exhibit a cell intrinsic anti-angiogenic function in endothelial cells	(Submitter supplied) MicroRNAs are endogenously expressed small non-coding RNAs that regulate gene expression on the posttranscriptional level. The miR-17-92 cluster (encoding miR-17, -18a, -19a/b, -20a and miR-92a) is highly expressed in tumor cells and is up-regulated by ischemia. Whereas miR-92a was recently identified as negative regulator of angiogenesis, the specific functions of the other …	No control cells	Expression profiling by array		GPL570	6	GSE20745	200020745	GEO (CEL) ftp://ftp.ncbi.nlm.nih.gov/geo/series/GSE20nnn/GSE20745/
30	FoxO3 modulates endothelial gene expression and function by direct and indirect mechanisms -	(Submitter supplied) FoxO transcription factors represent targets of the PI3K/PKB survival pathway controlling important biological processes such as stress responses, cell cycle progression, apoptosis, vascular remodelling and metabolism. Recent studies have demonstrated the existence of alternative mechanisms of FoxO-dependent gene expression beyond classical binding to a FoxO-responsive DNA bi…	No control cells	Expression profiling by array		GPL8712	18	GSE16573	200016573	GEO (CEL) ftp://ftp.ncbi.nlm.nih.gov/geo/series/GSE16nnn/GSE16573/
31	. Comparison of human embroynic stem cell derived vascular cells to mature human vascular and hematopoietic cells	(Submitter supplied) The pathways involved in hierarchical differentiation of human embryonic stem cells (hESC) into abundant and durable endothelial cells (EC) are unknown. We employed an EC-specific VE-cadherin promoter driving GFP (hVPr-GFP) to screen for factors that augmented yields of vascular-committed ECs from hESCs. In phase 1 of our approach, inhibition of TGFb, precisely at day 7 of hE…	No control cells	Expression profiling by array		GPL570	12	GSE19735	200019735	GEO (CEL, CHP) ftp://ftp.ncbi.nlm.nih.gov/geo/series/GSE19nnn/GSE19735/
32	Effect of mir-210 overexpression or down-modulation on human umbilical vein cells	(Submitter supplied) MicroRNAs (miRNAs) are small non-protein-coding RNAs that are incorporated into the RNA-induced silencing complex (RISC) and inhibit gene expression by regulating the stability and/or the translational efficiency of target mRNAs. Previously, we demonstrated that miR-210 is a key player of endothelial cell (EC) response to hypoxia, modulating EC survival, migration and ability…	No control cells	Expression profiling by array		GPL570	12	GSE16962	200016962	GEO (CEL) ftp://ftp.ncbi.nlm.nih.gov/geo/series/GSE16nnn/GSE16962/
33	. Effect of ectotopic expression of K13 on global gene expression in HUVEC	(Submitter supplied) Integrated microarray and multiplex cytokine analyses of Kaposi's Sarcoma Asssociated Herpesvirus viral FLICE Inhibitory Protein K13 affected genes and cytokines in human blood vascular endothelial cells. The KSHV-encoded K13 protein is one of the few proteins to be expressed in latently-infected spindle cells and the ectopic expression of K13 in human vascular endothelial ce…	No control cells	Expression profiling by array		GPL570	4	GSE16051	200016051	GEO (CEL) ftp://ftp.ncbi.nlm.nih.gov/geo/series/GSE16nnn/GSE16051/
34	Expression data from ERG Si treated and Control HUVEC cells	(Submitter supplied) ERG (Ets Related Gene) is an ETS transcription factor that was originally described for its role in a number of human cancers. Our preliminary data demonstrate that ERG exhibits a highly EC restricted pattern of expression in cultured primary cells and several adult tissues including the heart, lung, and brain. In response to inflammatory stimuli, such as TNF-alpha, we observ…	No control cells	Expression profiling by array	GDS3557	GPL570	6	GSE14801	200014801	GEO (CEL) ftp://ftp.ncbi.nlm.nih.gov/geo/series/GSE14nnn/GSE14801/
35	HDAC5 is a repressor of angiogenesis and determines the angiogenic gene expression pattern of endothelial cells	(Submitter supplied) Class IIa histone deacetylases (HDACs) are signal-responsive regulators of gene expression involved in vascular homeostasis. To investigate the differential role of class IIa HDACs for the regulation of angiogenesis, we used siRNA to specifically suppress the individual HDAC isoenzymes. Among the HDAC isoforms tested, silencing of HDAC5 exhibited a unique pro-angiogenic effec…	No control cells	Expression profiling by array		GPL570	6	GSE15499	200015499	GEO (CEL) ftp://ftp.ncbi.nlm.nih.gov/geo/series/GSE15nnn/GSE15499/
36	Gene expression of innate immune response in endothelial cells	(Submitter supplied) Gene expression in human umbilical vein endothelial cells (HUVEC) was investigated by microarray analysis after 4 h infection with S. aureus isolated from healthy nasal carriers (n=5) and from blood (n=5) of septic patients. All bacterial isolates were spa-typed and characterized with a DNA microarray to determine the presence of virulence genes. Keywords: infection studies, …	No control cells	Expression profiling by array	GDS4030	GPL570	12	GSE13736	200013736	GEO (CEL) ftp://ftp.ncbi.nlm.nih.gov/geo/series/GSE13nnn/GSE13736/
37	Characterization of the gene expression changes associated with melanoma-endothelial cell communication	(Submitter supplied) Average life expectancy for patients with metastatic melanoma is less than 6 months, and only a handful of treatment options are available. If the disease can be stopped before it spreads to other organs, life expectancy is greatly increased. The goal of this project is to identify possible regulators of melanoma metastasis by determining genes whose expression is modulated w…	No control cells	Expression profiling by array		GPL570	4	GSE8699	: 200008699	GEO (CEL) ftp://ftp.ncbi.nlm.nih.gov/geo/series/GSE8nnn/GSE8699/
38	38. Passage dependent gene expression in normal human dermal fibroblasts	(Submitter supplied) Human umbilical vein endothelial cells (HUVECs) formed capillary structures when co-cultured with normal human dermal fibroblasts (NHDFs). HUVEC competence and NHDF supportiveness of cord formation were found to be highly cell-passage dependent with the early passage cells forming more angiogenic cord structures. We thus profiled gene expression in NHDFs with different passag…	No HUAEC/HUVEC	Expression profiling by array		GPL570	8	: GSE11418	200011418	GEO (CEL) ftp://ftp.ncbi.nlm.nih.gov/geo/series/GSE11nnn/GSE11418/
39	Transcriptome Profile of the Vascular Endothelial Cell Response to Candida albicans	(Submitter supplied) We perform microarray analysis of HUVECs upon stimulation with virulent wildtype C. albicans strain SC5314 or its efg1/efg1 cph1/cph1 hyphal-deficient derivative strain CAN34 to compare the gene expression profiles elicited from HUVECs in response to these strains. In addition, these responses are compared to that of TNF-alpha induced responses to determine which responses ar…	No control cells	Expression profiling by array		GPL96 GPL570	20	GSE8166	200008166	GEO (CEL, CHP, EXP) ftp://ftp.ncbi.nlm.nih.gov/geo/series/GSE8nnn/GSE8166/
40	Comparative transcriptomic profiling of unstimulated and inflamed HUVEC exposed to apple procyanidin oligomers	(Submitter supplied) We used microarrays to investigate changes in gene expression of human vascular endothelial cells (HUVEC) exposed to an apple extract enriched in procyanidins of low-medium molecular weight (dp3.9) to determine possible protective effects induced by these plant derived compounds on the endothelial cells. Keywords: Comparative gene expression, Control vs Treated cells (respons…	No control cells	Expression profiling by array	GDS3144	GPL570	12	: GSE9647	200009647	GEO (CEL) ftp://ftp.ncbi.nlm.nih.gov/geo/series/GSE9nnn/GSE9647/
41	siRNA mediated WTAP knockdown in HUVEC	(Submitter supplied) The experiment studied the effect of knockdown WTAP in HUVEC. two control samples and two WTAP knockdown samples. Keywords: other	No control cells	Expression profiling by array	GDS2010	GPL570	4	GSE2327	: 200002327	GEO ftp://ftp.ncbi.nlm.nih.gov/geo/series/GSE2nnn/GSE2327/
42	Altered Gene Expression Profile of Microvascular Endothelium in Placentas from IUGR/Preeclamptic Pregnancies	(Submitter supplied) The placental microvasculature of the human fetus is essential for the efficient transfer of gases, nutrients and waste between the mother and fetus. Microvascular hypoplasia of the terminal villi is associated with the placental pathology observed in cases of severe Intra Uterine Growth Restriction (IUGR). We used novel methods to isolate a pure population of placental micro…	– NO HUAEC/HUVEC	Expression profiling by array		GPL570	10	GSE25861	200025861	GEO (CEL) ftp://ftp.ncbi.nlm.nih.gov/geo/series/GSE25nnn/GSE25861/
43	Fullerene treatment of HUVECs	(Submitter supplied) Control untreated versus fullerene-treated HUVECs Keywords: nanomaterial treatment	No CEL files provided	Expression profiling by array	GDS1553	GPL570	4	GSE3364	200003364	GEO ftp://ftp.ncbi.nlm.nih.gov/geo/series/GSE3nnn/GSE3364/
44	VEGF induction of HUVEC and CEP	(Submitter supplied) Angiogenesis, the formation of new capillaries by sprouting from preexisting vessels, is mainly induced by VEGF-A. To identify genes which are induced by VEGF-A in endothelial cells and genes which are differently expressed or VEGF-A induced in HUVEC and CEP, HUVEC and CEP were starved and induced by VEGF-A165 for 30, 60 and 150min. RNA of induced and uninduced cells was isol…	Same sample in GSE15464	Expression profiling by array		GPL570	9	GSE22695	200022695	GEO (CEL, CHP) ftp://ftp.ncbi.nlm.nih.gov/geo/series/GSE22nnn/GSE22695/
45	Expression data of human umbilical vein endothelial cells (HUVECs) treated with BMP-6 and BMP-9	(Submitter supplied) Smad1/5 are transcription factors that engage in BMP-induced transcription. We determined and analyzed Smad1/5 binding sites by ChIP-sequencing. We used expression microarrays to compare the Smad1/5 binding sites identified by ChIP-seq to BMP-induced gene expressions.	Same samples in GSE27661	Expression profiling by array		GPL570	5	GSE27631	200027631	GEO (CEL) ftp://ftp.ncbi.nlm.nih.gov/geo/series/GSE27nnn/GSE27631/
46	Systematic determination and analysis of chromatin state dynamics in nine human cell types –	(Submitter supplied) For data usage terms and conditions, please refer to http://www.genome.gov/27528022 and http://www.genome.gov/Pages/Research/ENCODE/ENCODEDataReleasePolicyFinal2008.pdf This SuperSeries is composed of the SubSeries listed below.	Different platform	Expression profiling by array; Genome binding/occupancy profiling by high throughput sequencing		GPL3921 GPL9115 GPL570	199	GSE26386	200026386	GEO (BED, CEL) ftp://ftp.ncbi.nlm.nih.gov/geo/series/GSE26nnn/GSE26386/
47	A gene signature predictive for outcome in advanced ovarian cancer identifies a novel survival factor: MAGP2	(Submitter supplied) This SuperSeries is composed of the SubSeries listed below.	Same sample in GSE18373	Expression profiling by array		GPL570	75	GSE18521	200018521	GEO (CEL) ftp://ftp.ncbi.nlm.nih.gov/geo/series/GSE18nnn/GSE18521/
